# Supplementary material for: Tea plant (Camellia sinensis) lipid metabolism pathway modulated by tea field microbe (Colletotrichum camelliae) to promote disease
Source: Hortic Res. 2023 Feb 21;10(4):uhad028. doi: 10.1093/hr/uhad028 (PMC10117433; doi:10.1093/hr/uhad028)
Supplement: Web_Material_uhad028 [file web_material_uhad028.zip]

Archive with 8 entries (8 files):
- additional file 1.xlsx
- additional file 2.xlsx
- additional file 3.xlsx
- additional file 4.xlsx
- additional file 5.xlsx
- additional file 6.xlsx
- Figure S 20230123.pdf
- Table S20221220.pdf
