# Supplementary material for: Tea plant (Camellia sinensis) lipid metabolism pathway modulated by tea field microbe (Colletotrichum camelliae) to promote disease
Source: Hortic Res. 2023 Feb 21;10(4):uhad028. doi: 10.1093/hr/uhad028 (PMC10117433; doi:10.1093/hr/uhad028)
Supplement: Web_Material_uhad028 [file web_material_uhad028.zip › additional file 1.xlsx]

## Sheet: Sheet1
gene_id	Description	CKLJ1	CKLJ2	CKLJ3	CCLJ1	CCLJ2	CCLJ3	CPmLJ1	CPmLJ2	CPmLJ3	CKZC1	CKZC2	CKZC3	CCZC1	CCZC2	CCZC3	CPmZC1	CPmZC2	CPmZC3
evm.TU.ChaUn9316.2	3-hydroxyacyl-[acyl-carrier-protein] dehydratase [Actinidia chinensis var. chinensis]	17.3038	16.4978	14.6431	28.2508	65.7353	26.4276	23.0295	19.1851	17.2057	15.219	17.1238	13.8092	16.3481	16.0374	17.9887	17.9195	22.8044	27.6194
evm.TU.ChaUn5723.1	hypothetical protein DCAR_001465 [Daucus carota subsp. sativus]	1.24321	1.13366	1.27371	4.6844	6.25086	3.30204	3.83827	3.93727	3.24834	1.35443	1.16928	1.26612	1.36886	1.76975	0.945188	1.16422	1.48415	1.32108
evm.TU.ChaUn4917.1	PREDICTED: 4-coumarate--CoA ligase-like 9 [Vitis vinifera]	3.68233	6.17431	10.9371	13.6464	8.32342	13.0785	12.5669	14.405	16.121	28.18	28.5563	39.4194	18.6322	15.7729	13.8336	23.5784	11.9779	11.8076
evm.TU.ChaUn27389.1	PREDICTED: pentatricopeptide repeat-containing protein At4g13650 [Populus euphratica]	0.0001	0.32102	0.142986	3.49756	1.86634	4.09055	8.39877	6.67389	5.68592	0.356928	0.383052	0.354446	0.180462	0.351253	0.410962	0.428368	0.186189	0.272391
evm.TU.ChaUn25335.1	acyl acyl-carrier-protein thioesterase type B, partial [Camellia oleifera]	0.0001	0.0001	0.0001	3.32529	2.69401	1.47404	2.17575	1.5845	0.0001	0.570485	0.390607	0.286037	0.901724	0.442687	0.551886	0.880497	0.901818	0.667553
evm.TU.ChaUn22733.2	beta-ketoacyl-acp synthase [Camellia oleifera]	4.74344	4.50025	3.03324	1.76209	2.84895	2.1959	1.92109	1.4373	2.19243	3.49322	3.63687	3.76536	3.3221	2.98538	3.97951	3.93314	3.5091	4.81376
evm.TU.ChaUn15301.1	PREDICTED: cytochrome P450 71A1-like isoform X1 [Populus euphratica]	151.017	176.694	182.931	113.728	64.9341	173.565	92.6276	45.4316	51.25	187.155	194.309	214.604	174.14	203.978	170.12	223.64	174.718	163.468
evm.TU.ChaUn15007.1	lipoxygenase 6 [Camellia sinensis]	0.0001	0.0001	0.0001	0.643793	1.00835	0.867677	0.621177	0.478984	0.61136	0.071809	0	0	0.075043	0.049909	0.138851	0.374935	0.330525	0.443517
evm.TU.ChaUn14304.3	short-chain dehydrogenase [Camellia sinensis]	6.21024	2.04392	3.355	9.71828	18.0957	7.61011	6.11885	6.35139	8.07165	19.4522	21.1656	15.0927	14.2512	16.0312	17.5206	15.6806	19.6146	18.2897
evm.TU.ChaUn12461.1	3-oxoacyl-[acyl-carrier-protein] synthase [Actinidia chinensis var. chinensis]	4.9959	1.55495	0.255964	12.2311	10.0385	9.48969	5.07905	2.69056	3.20132	4.128	3.06611	0.66561	2.09035	2.22549	1.50024	2.93933	3.09492	2.81863
evm.TU.ChaUn11389.4	E3 ubiquitin-protein ligase HERC2 [Durio zibethinus]	0.923902	2.5903	2.53422	1.35478	1.6405	1.06213	0.745259	0.362836	0.746977	1.53053	0.67208	1.71937	1.25619	1.32629	0.844664	1.28588	1.78814	1.29107
evm.TU.Cha15g004830	cytochrome P450 71A26-like [Hevea brasiliensis]	7.65742	15.1596	20.0643	0.0001	0.0001	0.0001	0.0001	0.0001	0.105028	86.1481	78.0276	91.5311	83.5799	73.9754	57.8343	61.3549	45.5323	46.0906
evm.TU.Cha15g002620	Transcription factor like [Actinidia chinensis var. chinensis]	3.44294	4.87162	7.40072	3.03404	1.51421	3.35795	3.4316	1.22759	1.77492	4.79358	2.72326	4.38611	11.8419	13.9642	3.6078	7.38929	6.57698	3.3582
evm.TU.Cha14g012310	Phospholipase [Actinidia chinensis var. chinensis]	8.3156	2.42697	0.0001	20.9202	56.0865	18.5279	11.8343	10.4446	12.5391	6.71473	6.74474	4.88888	9.49832	14.596	12.5473	15.3908	23.0596	18.8191
evm.TU.Cha14g011580	acyl acyl-carrier-protein thioesterase type B, partial [Camellia oleifera]	16.4945	8.21685	5.13288	30.2674	34.9137	27.8805	23.8679	21.2904	21.293	8.75391	9.63062	6.77179	14.4717	15.6474	16.7825	16.2788	21.0676	22.3682
evm.TU.Cha14g006830	beta-ketoacyl-acp synthase [Camellia oleifera]	3.18028	3.85164	2.06212	7.03584	11.8758	6.15421	8.31657	6.38924	8.7933	3.25991	3.69381	4.30935	3.92341	3.52525	3.36369	3.5096	3.08629	3.30511
evm.TU.Cha14g001350	3-ketoacyl-CoA synthase [Actinidia chinensis var. chinensis]	0.543156	0.230282	0.0001	1.64718	10.0513	1.55018	0.937212	0.946815	0.516738	0.27861	0.132673	0.199581	0.056048	0	0.099706	0.538236	0.438357	0.409181
evm.TU.Cha13g010240	Octanoyltransferase [Actinidia chinensis var. chinensis]	10.6803	11.2338	17.3044	6.68574	4.71834	6.85153	7.22887	6.61703	8.22745	10.4816	11.7747	8.37932	9.66724	13.4874	9.46358	8.8195	9.33797	8.67514
evm.TU.Cha13g009150	acyl acyl-carrier-protein thioesterase type B, partial [Camellia oleifera]	5.58411	1.61545	28.7996	5.13507	5.23515	4.60443	1.04478	2.84513	2.89626	74.0298	74.374	74.3314	70.8272	81.9209	70.3684	73.3392	80.0403	76.5707
evm.TU.Cha13g008220	3-oxo-5-alpha-steroid 4-dehydrogenase 2-like [Olea europaea var. sylvestris]	0.0001	0.033493	0.95483	2.96493	3.77594	3.45738	4.17993	4.17026	4.3357	0	0.420658	0	0	0	0	0.227782	0.150347	0
evm.TU.Cha12g010900	acetyl-CoA C-acetyltransferase protein [Camellia oleifera]	4.07735	2.56246	3.23264	0.0001	0.491214	0.147629	0.0001	0.0001	0.359075	7.25239	9.50194	8.55805	8.19146	5.3758	7.37883	5.46108	8.47225	8.15415
evm.TU.Cha12g007120	3-ketoacyl-CoA synthase [Actinidia chinensis var. chinensis]	3.73333	2.05311	1.59677	10.8683	15.2363	10.1371	5.9123	8.18569	7.67999	5.71695	5.50549	2.87253	6.09807	8.06166	6.68761	6.91384	8.1994	7.38418
evm.TU.Cha11g009610	3-ketoacyl-CoA thiolase 2 [Camellia sinensis]	23.4421	15.5364	24.0715	12.3303	15.3472	10.594	9.56868	10.1576	10.4374	12.8874	11.3452	9.0533	9.172	7.4927	8.92841	11.869	6.89874	8.76349
evm.TU.Cha11g007190	Cytochrome P450 86A1 like [Actinidia chinensis var. chinensis]	2.36366	4.88452	0.499728	0.338376	0.0001	0.51184	8.12368	0.983934	1.3364	0.094692	0	0.427414	0.757027	0.927186	0.20044	0.254467	0.415551	0.06728
evm.TU.Cha11g002840	lipoxygenase [Camellia sinensis]	156.21	97.585	228.415	33.2343	63.5496	22.7094	28.82	16.1137	19.5396	115.124	106.393	57.2514	75.2077	55.5639	91.3543	65.8134	71.1353	132.191
evm.TU.Cha11g002550	Phospholipase [Actinidia chinensis var. chinensis]	0.410443	0.600237	0.437398	2.51281	1.80101	2.08331	2.34709	1.35664	1.77077	1.52803	1.54326	1.34785	2.14008	2.6736	1.7822	2.07108	2.24399	1.71435
evm.TU.Cha11g002480	lipoxygenase 4 [Camellia sinensis]	3.07395	4.74138	5.91267	0.124148	1.10696	0.324094	0.0001	0.075668	0.265956	6.4662	6.22798	7.884	5.27689	4.65093	5.24611	6.91761	5.11181	4.03556
evm.TU.Cha10g013220	Aldehyde dehydrogenase family 2 member like [Actinidia chinensis var. chinensis]	28.5475	18.6479	28.6161	6.13813	1.01151	13.8136	4.81874	0.384039	0.823668	0	0	0	0.487683	0.577338	0.139877	0.21097	0.183723	0
evm.TU.Cha10g011840	3-ketoacyl-CoA synthase [Actinidia chinensis var. chinensis]	0.098056	0.0001	0.06774	1.44873	65.957	0.538448	0.0001	0.0001	0.0001	0	0	0	0.052886	0	0.053735	0.496707	0.542396	0.199258
evm.TU.Cha10g001770	Triacylglycerol lipase [Actinidia chinensis var. chinensis]	49.4548	31.1676	48.7034	29.1053	14.6215	35.2431	19.5458	19.2379	20.7694	25.412	23.1063	21.153	26.2453	29.3739	27.8538	31.474	29.8371	29.4263
evm.TU.Cha09g014820	3-ketoacyl-CoA synthase [Actinidia chinensis var. chinensis]	71.8021	39.5696	16.1447	115.405	209.533	94.343	100.831	50.3825	53.2987	14.2614	12.4311	12.0887	44.9776	56.91	40.8203	71.0184	85.14	69.1252
evm.TU.Cha09g012920	3-ketoacyl-CoA thiolase 2, peroxisomal like [Actinidia chinensis var. chinensis]	124.181	185.104	180.141	74.1561	85.567	75.9906	116.604	83.9666	85.4552	80.6511	81.405	74.3902	72.9802	65.0083	63.2901	74.3275	74.6528	71.0205
evm.TU.Cha09g007850	Aldehyde dehydrogenase family 3 member like [Actinidia chinensis var. chinensis]	1.94444	1.51533	1.48728	0.487923	0.225788	0.314186	0.889634	0.046429	0.613152	10.1312	12.3288	2.32483	2.17991	2.1161	5.59987	2.50655	2.86923	5.81366
evm.TU.Cha09g007080	PREDICTED: alcohol dehydrogenase [Eucalyptus grandis]	2.59292	3.02879	2.68997	8.42216	11.9535	8.00304	3.87181	13.5334	11.4104	19.0085	22.5788	11.7465	14.8783	11.1773	12.4084	14.0271	12.0262	15.0584
evm.TU.Cha09g007070	alcohol dehydrogenase [Actinidia chinensis var. chinensis]	5.78081	5.62422	6.09129	22.6256	34.6963	21.3164	12.832	38.3482	25.6475	58.9643	73.2923	34.5348	48.8442	39.723	39.7191	44.4934	35.6768	48.6304
evm.TU.Cha09g007060	alcohol dehydrogenase [Actinidia chinensis var. chinensis]	0.728493	0.0001	0.0001	26.2129	49.5984	30.191	13.2867	48.6466	43.915	0.263836	0	0	0	0.058048	0	0	0	0.143953
evm.TU.Cha09g007020	PREDICTED: alcohol dehydrogenase 1 isoform X2 [Vitis vinifera]	41.141	45.9483	42.3675	2.5577	4.44296	2.64255	1.68278	2.91139	3.88517	46.0022	38.1751	44.7899	18.9474	16.5944	21.3004	32.0259	21.1013	27.1504
evm.TU.Cha09g006290	3-ketoacyl-CoA synthase [Actinidia chinensis var. chinensis]	29.8735	1.17182	0.33843	66.1816	109.387	54.3275	48.8941	35.5198	36.2915	1.0621	0.661866	0.488794	2.02051	3.48958	2.52738	32.1393	32.3105	22.0449
evm.TU.Cha09g004980	Biotin carboxylase [Actinidia chinensis var. chinensis]	9.25257	3.06801	12.624	16.671	29.9679	11.9207	5.26783	8.31396	9.07679	66.0908	72.2872	56.6741	35.8301	38.5843	38.3458	40.2707	62.426	39.5703
evm.TU.Cha08g009930	acyl-CoA oxidase 2 [Camellia sinensis]	32.0739	26.4133	34.1132	14.7719	21.8705	13.7433	12.6279	12.122	13.5463	20.0675	22.1164	15.4003	20.3842	24.4037	25.0308	19.3094	22.1181	23.4691
evm.TU.Cha08g002940	cytochrome P450 704C1-like [Coffea arabica]	1.31499	1.06013	1.90264	0.492946	0.0001	0.379633	0.61452	1.40014	0.647219	4.45205	3.89337	3.22387	2.37126	2.36516	3.00422	2.6893	3.1102	3.31181
evm.TU.Cha08g000090	Alcohol dehydrogenase-like [Actinidia chinensis var. chinensis]	113.406	121.284	230.042	67.0924	35.7622	73.2336	82.9195	83.4302	89.8569	146.824	151.413	192.624	159.207	146.644	143.963	169.784	149.738	149.938
evm.TU.Cha07g009200	ketoacyl-ACP synthase I [Camellia chekiangoleosa]	7.88263	4.81509	2.86584	14.7887	38.768	9.64095	9.29094	11.352	10.5472	7.14921	6.72967	5.98799	7.04669	7.06746	10.0948	9.09615	12.0902	11.896
evm.TU.Cha06g019480	Allene oxide cyclase [Actinidia chinensis var. chinensis]	16.7028	9.33385	12.7952	5.25875	1.45134	8.67578	4.54595	2.73031	3.14479	1.66254	2.07124	1.1809	1.32939	1.94119	4.14417	2.4912	2.84172	3.12984
evm.TU.Cha05g004980	3-ketoacyl-CoA thiolase 2, peroxisomal like [Actinidia chinensis var. chinensis]	198.444	139.673	158.488	69.9388	37.2753	86.5417	68.1697	66.0878	72.9659	69.7183	59.8434	59.7659	97.8218	83.0869	98.186	84.1251	77.1044	84.2556
evm.TU.Cha05g002320	long-chain acyl-CoA synthetase 1 [Camellia oleifera]	33.2067	16.733	70.6096	19.138	15.4818	20.9421	10.6852	13.6937	17.3406	80.0158	72.5863	82.6394	67.6556	60.9233	62.0007	65.2755	58.1721	57.3225
evm.TU.Cha04g021730	Acyl-coenzyme A oxidase 4, peroxisomal like [Actinidia chinensis var. chinensis]	9.45608	6.03675	9.82635	2.32331	9.33931	0.860748	0.757702	0.393164	1.05426	18.7725	21.1486	19.9599	19.3082	18.1202	20.2076	18.7333	17.8622	17.0574
evm.TU.Cha04g016320	3-ketoacyl-CoA synthase [Actinidia chinensis var. chinensis]	0.458018	0.0001	0.084347	19.856	45.2693	15.1709	0.233763	0.0001	0.0001	0	0	0	0	0	0	0.043308	0	0
evm.TU.Cha04g014870	cytochrome P450 86A1 [Coffea arabica]	1.6533	3.06832	1.09842	0.607014	0.414898	0.686983	5.5013	0.516472	0.947791	0.606241	0.606018	1.39118	1.03594	1.31483	0.729265	0.935826	0.999832	0.580152
evm.TU.Cha04g011840	Long chain acyl-CoA synthetase [Actinidia chinensis var. chinensis]	12.2639	2.2904	1.32157	31.1144	49.5741	22.1722	13.5387	16.889	17.0404	5.33779	4.8048	4.42104	15.3028	25.6757	15.4103	39.7565	47.6783	34.2145
evm.TU.Cha04g007900	Fatty acid desaturase, type [Parasponia andersonii]	0.586753	6.30759	4.34949	0.306176	1.33356	0.0001	0.586838	0.445536	0.14625	2.78947	1.52516	4.28104	4.94525	7.00807	3.84319	3.7016	2.38322	1.62321
evm.TU.Cha04g006420	Biotin carboxylase [Actinidia chinensis var. chinensis]	4.56436	1.62931	1.47954	6.7812	5.45906	6.44263	4.13396	5.47378	5.88861	5.00463	5.1653	5.5376	19.4816	23.1573	16.162	28.0046	35.5165	26.2155
evm.TU.Cha04g006100	acetyl-CoA C-acetyltransferase protein [Camellia oleifera]	7.79425	5.15208	9.21424	0.0001	1.60279	0.0001	0.51793	0.0001	0.0001	8.79551	12.3711	9.43726	9.87793	10.2084	9.00093	7.41877	9.47788	11.2438
evm.TU.Cha04g002900	acetyl-CoA C-acetyltransferase [Camellia chekiangoleosa]	3.39105	3.11978	7.12703	0.0001	0.0001	0.0001	0.0001	0.0001	0.0001	5.70112	6.94698	5.46526	5.93246	6.2658	6.00882	4.93639	6.24254	5.67816
evm.TU.Cha03g020450	PREDICTED: aldehyde dehydrogenase family 2 member B7, mitochondrial-like [Nelumbo nucifera]	76.0476	84.461	70.8275	33.5786	45.6583	32.6743	39.5646	38.3217	39.9006	26.4293	22.2885	22.8433	40.9178	36.9932	43.2236	41.1742	63.978	59.3372
evm.TU.Cha03g004920	Cytochrome P450 71A8 like [Actinidia chinensis var. chinensis]	0.482657	0.787272	0.479024	3.2605	3.88567	2.37778	2.47114	3.75146	3.37491	2.21107	1.44747	0.981352	0.895092	1.68437	1.48633	1.17044	1.75903	1.00107
evm.TU.Cha02g017330	hypothetical protein CISIN_1g010687mg [Citrus sinensis]	0.761025	0.86196	0.874007	1.3748	7.29614	1.24768	1.47195	1.24607	1.25655	0.799184	0.850461	1.09333	3.45232	2.92839	2.40015	1.63828	1.92508	1.76904
evm.TU.Cha02g002690	Cytochrome P450 704C1 like [Actinidia chinensis var. chinensis]	0.256005	1.64344	3.92924	0.196621	0.0001	0.188395	0.196951	0.065184	0.62823	7.24557	6.43842	7.07378	4.14033	4.76894	5.03089	3.7659	2.71512	3.04545
evm.TU.Cha01g021530	allene oxide cyclase [Camellia sinensis]	14.6232	10.0427	9.93204	24.6083	56.4372	19.4754	35.2849	21.1456	22.2214	3.06288	2.15026	1.847	2.65427	1.87011	2.92286	3.22998	3.94274	4.2308
evm.TU.Cha01g021520	allene oxide cyclase [Camptotheca acuminata]	149.814	179.395	82.7481	255.819	496.941	229.545	384.604	291.495	265.005	37.2332	32.0909	34.6794	66.7346	80.1173	82.6243	50.8439	72.0179	67.3133
evm.TU.Cha01g021180	unnamed protein product [Coffea canephora]	3.24778	0.397781	0.243982	4.46539	19.1943	4.31092	2.25732	0.704813	0.960553	0.095005	0.044845	0	0.425225	0.337864	0.535791	0.337424	0.536042	0.841062
evm.TU.Cha01g013650	acyl-CoA oxidase 5 [Camellia sinensis]	485.17	199.36	176.663	61.6294	20.8239	87.465	73.7212	51.9298	55.2667	7.72459	5.22426	4.90357	18.9492	18.22	17.9893	14.1552	16.1821	15.6421
