# Supplementary material for: Tea plant (Camellia sinensis) lipid metabolism pathway modulated by tea field microbe (Colletotrichum camelliae) to promote disease
Source: Hortic Res. 2023 Feb 21;10(4):uhad028. doi: 10.1093/hr/uhad028 (PMC10117433; doi:10.1093/hr/uhad028)
Supplement: Web_Material_uhad028 [file web_material_uhad028.zip › additional file 2.xlsx]

## Sheet: Sheet2
gene_id	Description	CKLJ1	CKLJ2	CKLJ3	CCLJ1	CCLJ2	CCLJ3	CPmLJ1	CPmLJ2	CPmLJ3	CKZC1	CKZC2	CKZC3	CCZC1	CCZC2	CCZC3	CPmZC1	CPmZC2	CPmZC3
evm.TU.ChaUn8268.6	auxin-induced protein 6B-like [Momordica charantia]	0.586175	0.104189	0.0001	1.89507	2.44378	0.565835	1.48106	1.6485	1.95463	0.832586	0.653398	0	0.164243	1.58888	1.49404	0.834364	2.31965	2.45177
evm.TU.ChaUn6810.2	Transcription factor bHLH18 like [Actinidia chinensis var. chinensis]	0.116143	0.0001	0.0001	0.970805	2.87387	0.791	0.0001	0.819577	1.23427	2.74673	0.558595	0.3635	0.388686	0.442578	0.603344	2.06889	1.5962	1.82637
evm.TU.ChaUn6402.1	Auxin-responsive protein [Actinidia chinensis var. chinensis]	31.8432	55.3901	44.9794	25.8849	2.26193	30.2694	50.2818	51.4697	46.7068	10.8586	13.9864	11.8968	19.276	17.8231	14.9779	14.2184	13.081	13.2138
evm.TU.ChaUn6294.1	Protein BRASSINAZOLE-RESISTANT like [Actinidia chinensis var. chinensis]	18.0326	12.4748	5.20367	32.4939	89.1658	27.8202	25.8841	32.2664	32.2687	9.91471	8.20643	4.84651	8.25956	12.208	10.2839	10.5437	11.2667	12.5883
evm.TU.ChaUn6006.2	putative bHLH transcription factor [Diospyros kaki]	5.59363	4.56821	7.58744	11.1098	14.8266	11.9028	9.56033	9.46563	9.79386	5.42166	4.62705	4.85786	4.9591	3.21587	4.86719	4.83258	4.54491	5.09221
evm.TU.ChaUn5907.3	DELLA protein 2 [Camellia sinensis]	46.5606	16.0599	8.07291	62.7789	174.138	55.4976	85.3001	102.102	101.765	4.06553	4.03948	2.48101	5.555	6.91695	10.457	20.7796	24.5045	26.9449
evm.TU.ChaUn5829.2	Two-component response regulator like [Actinidia chinensis var. chinensis]	0.354763	1.07445	2.49067	0.467828	0.0001	0.512936	0.316069	0.453855	0.324011	4.40733	4.48148	3.82832	7.91566	6.42242	8.72268	3.70525	4.05074	4.06646
evm.TU.ChaUn5457.6	Scarecrow-like protein [Actinidia chinensis var. chinensis]	12.6439	12.1056	14.6089	6.20944	6.62359	5.94555	11.8913	9.56856	9.24842	9.48829	7.97637	6.2438	7.88054	6.45604	6.96265	5.12969	7.92434	6.15613
evm.TU.ChaUn5440.1	Carboxylesterase [Actinidia chinensis var. chinensis]	1.84977	7.87954	3.22955	1.74059	2.06995	1.48185	3.09281	0.815755	2.38741	11.2532	6.96022	7.23094	6.4488	5.46129	5.03312	4.64414	3.60827	5.49836
evm.TU.ChaUn5380.1	Auxin-responsive protein [Actinidia chinensis var. chinensis]	56.2293	57.9554	32.9139	127.307	231.106	146.181	155.746	143.788	147.917	70.1207	69.201	68.0327	47.6638	70.1072	63.4693	62.8653	59.2696	64.1872
evm.TU.ChaUn4105.6	xyloglucan endotransglucosylase 11 [Actinidia deliciosa]	1.01584	0.659163	0.291118	4.8828	12.804	5.55467	5.58428	6.85393	5.55136	4.34711	3.39384	0.81088	1.53195	1.87194	1.78492	1.20838	1.19349	3.03162
evm.TU.ChaUn32416.1	Carboxylesterase [Actinidia chinensis var. chinensis]	5.2041	23.3661	37.9084	6.31534	4.11064	6.94483	7.0111	8.89056	7.53112	16.581	13.6013	12.2261	9.09104	11.5275	8.0391	12.5965	10.2214	9.85643
evm.TU.ChaUn20237.1	GID1c [Camellia sinensis]	0.0001	0.213721	0.0001	0.476175	0.72487	0.813468	1.03091	1.05859	0.634498	0.796811	0.911899	0.637961	0.477042	0.603402	0.781878	0.514048	1.19118	0.808444
evm.TU.ChaUn19079.1	probable carboxylesterase 15 [Quercus suber]	0.675379	0.0001	0.0001	9.39289	1.87595	12.0651	10.1526	14.7718	15.7459	0.450931	0.894157	0.704345	0.364375	0.335296	0.244691	1.44841	1.08446	0.890353
evm.TU.ChaUn13023.2	Leucine-rich repeat receptor protein kinase [Actinidia chinensis var. chinensis]	0.096148	0.026318	0.076387	0.918947	0.482891	0.43272	0.347316	0.63143	0.706133	0.26839	0.262047	0.169558	0.17669	0.134898	0.353955	1.10617	1.41761	0.811976
evm.TU.ChaUn12349.3	probable indole-3-acetic acid-amido synthetase GH3.1 [Manihot esculenta]	9.70447	3.78192	0.543359	2.33406	11.5083	1.76487	2.3453	0.644038	0.656619	0.488409	0.11353	0.311135	0.560246	1.81015	2.51792	0.577201	0.684131	1.13756
evm.TU.ChaUn10856.1	PREDICTED: probable carboxylesterase 15 [Vitis vinifera]	2.54073	3.91926	6.99467	1.24195	0.711028	0.655274	0.387258	0.271827	0.725555	1.61713	2.69066	3.08328	3.22822	2.94432	1.54451	3.70556	2.76275	2.94721
evm.TU.ChaUn10355.1	G-box-binding factor like [Actinidia chinensis var. chinensis]	3.31172	3.60972	9.15006	3.18471	0.632047	2.41291	1.18974	2.70742	2.13767	3.96699	4.82533	4.82983	5.16584	3.70982	4.38321	6.66984	4.09623	4.55406
evm.TU.Cha14g012470	DELLA protein 1 [Camellia sinensis]	4.26014	2.44467	1.84864	13.5991	29.2461	14.9964	12.2804	13.8898	13.9471	2.97794	2.86582	2.0411	3.67516	3.66749	4.29394	5.30872	6.0343	7.64413
evm.TU.Cha14g011060	auxin early response protein AUX/IAA27 [Camellia sinensis]	50.3005	23.6784	19.101	60.9896	101.97	63.5211	66.2729	67.2332	71.4593	57.9546	42.3407	32.7428	30.8035	34.0132	33.6506	39.8143	41.9251	57.0283
evm.TU.Cha14g009270	Auxin response factor like [Actinidia chinensis var. chinensis]	12.9036	6.43342	21.6512	21.4408	59.9308	17.4015	15.7373	18.8862	17.2277	23.2675	19.466	26.9563	14.1069	8.81841	13.9789	19.5155	18.3871	12.3138
evm.TU.Cha14g006910	Auxin-responsive protein [Actinidia chinensis var. chinensis]	2.59916	3.17997	2.15565	0.134599	0.0001	0.0001	0.0001	0.0001	0.0001	0.824043	0.31464	0.081277	0.557679	1.15156	0.625845	0.291367	0.301433	0.331557
evm.TU.Cha14g005800	sucrose non-fermenting-1-related protein kinase 2.4 [Camellia sinensis]	21.2099	18.9684	41.337	15.9002	11.4619	17.94	10.3082	12.7387	13.4841	41.1403	42.5891	39.674	35.3643	53.719	45.8936	32.7475	36.249	35.207
evm.TU.Cha14g005150	abscisic acid receptor PYR1-like [Ziziphus jujuba]	16.3139	18.9545	8.66357	7.15405	5.58935	7.54902	15.8307	11.2924	10.6977	1.54218	1.93184	2.12137	2.22905	2.85326	3.63988	2.22533	3.83907	4.43912
evm.TU.Cha14g000490	Histidine-containing phosphotransfer protein [Actinidia chinensis var. chinensis]	11.8096	62.5128	41.6628	10.914	0.942475	6.04484	3.2779	17.5577	12.4935	38.9945	58.4391	56.2003	122.98	45.3904	32.6576	81.8059	31.3922	55.3039
evm.TU.Cha14g000480	Auxin-responsive protein [Actinidia chinensis var. chinensis]	1.03262	0.716495	0.322213	1.4714	8.89016	1.70372	1.43277	2.89545	2.50027	3.94372	4.23844	3.08392	4.52328	4.7617	4.30989	3.99192	4.44802	4.41737
evm.TU.Cha13g013200	sucrose non-fermenting-1-related protein kinase 2.3 [Camellia sinensis]	1.71665	0.73174	0.612661	4.22011	8.39742	1.85785	2.21236	3.63595	2.66085	3.9236	4.3603	2.6611	2.38622	4.18935	3.41373	3.01017	4.90542	4.42902
evm.TU.Cha13g011850	Transcription factor bHLH25 like [Actinidia chinensis var. chinensis]	0.238314	0.096997	0.0001	0.480701	0.422012	1.80814	0.543821	1.75167	0.850744	13.7081	8.33953	4.66293	1.31129	2.78324	2.37805	1.80868	2.05705	2.07578
evm.TU.Cha13g009100	Ethylene response sensor like [Actinidia chinensis var. chinensis]	8.67156	3.88259	5.77016	10.3741	7.68788	11.1581	7.87877	15.1398	16.8481	9.5798	8.5595	7.37449	9.22011	8.25567	7.38628	8.7197	9.8586	9.51076
evm.TU.Cha13g008510	transport inhibitor response 1 [Camellia sinensis]	74.8555	45.2433	30.5152	115.641	168.247	88.9045	90.2449	110.278	118.315	59.7642	59.1989	69.1135	59.869	52.496	69.8627	69.4216	73.5815	81.6541
evm.TU.Cha13g007560	auxin-induced protein AUX28-like [Herrania umbratica]	1.91001	0.0001	0.492459	7.85644	1.36522	10.4197	1.90856	5.19789	2.71443	11.3594	7.48186	1.43916	2.04711	2.1488	5.06021	1.35644	1.98547	9.88607
evm.TU.Cha13g007060	Ethylene-responsive transcription factor 1B like [Actinidia chinensis var. chinensis]	0.153747	0.197646	1.38107	0.629879	0.936214	0.647378	2.05603	3.83963	3.81246	0.41195	0.313579	0.086801	1.387	0.376455	0.814245	0.109077	1.71888	1.58382
evm.TU.Cha13g006500	Alpha/beta-Hydrolases superfamily protein [Theobroma cacao]	4.7953	13.5084	8.64548	12.0592	3.02121	8.34367	31.2071	29.9752	28.2142	7.46954	10.6999	13.6071	9.36371	9.1499	8.09229	6.45753	8.57733	6.3309
evm.TU.Cha13g004730	Auxin response factor like [Actinidia chinensis var. chinensis]	2.22447	0.779868	3.90683	12.0582	15.5967	14.367	3.99605	14.419	11.8131	12.1693	12.634	7.49087	3.79201	2.80427	6.66261	5.42288	3.83567	8.72593
evm.TU.Cha13g004040	probable carboxylesterase 15 [Quercus suber]	9.49261	4.63302	6.4469	27.3881	6.46101	29.6134	30.0725	42.5341	34.3192	2.43915	2.8232	3.34673	1.17585	2.11809	1.36926	2.64179	3.97348	3.52539
evm.TU.Cha13g002780	bZIP transcription factor bZIP7 [Camellia sinensis]	0.572223	0.6994	0.213705	3.91325	10.6298	2.26371	1.26577	2.8761	2.76302	3.27487	2.43207	1.36797	3.22981	3.88867	2.8447	1.72898	2.27979	3.09049
evm.TU.Cha12g001900	GRAS family transcription factor [Theobroma cacao]	0.345423	0.106316	0.0001	0.4096	2.82203	0.668459	0.0001	0.697561	0.597225	1.70855	2.2144	0.464882	0.73075	0.622602	1.88411	0.846233	0.815579	0.970957
evm.TU.Cha11g012340	transport inhibitor response 1 [Camellia sinensis]	80.9267	59.6	34.2101	98.9209	105.639	74.59	105.999	145.498	140.05	88.7457	89.7107	101.381	112.077	89.9108	88.1121	77.8827	71.8088	74.7586
evm.TU.Cha11g011660	Transcription factor bHLH7 like [Actinidia chinensis var. chinensis]	4.83079	2.49685	16.3957	0.982895	1.38641	0.950052	0.918359	0.954033	1.12039	21.3508	20.7923	27.1128	23.6351	23.2173	22.2055	26.9928	24.8025	23.3772
evm.TU.Cha11g011440	putative bHLH transcription factor [Diospyros kaki]	32.9612	34.2849	39.445	77.805	99.2707	76.4935	47.2947	46.4705	48.4046	65.5361	61.3267	54.8063	47.0337	41.6058	44.0034	36.6521	43.8933	48.9005
evm.TU.Cha11g010430	ethylene response factor [Actinidia eriantha]	5.025	1.93584	10.0873	2.02164	3.05465	0.912188	10.6085	6.07492	6.38698	0.288764	0	0.163833	2.9114	1.25212	1.07118	0.284666	3.75398	2.81177
evm.TU.Cha11g006440	Scarecrow-like protein [Actinidia chinensis var. chinensis]	1.31065	0.46223	0.932548	5.53593	3.16576	8.15149	5.76106	4.22771	5.66466	1.01241	0.539442	0.479711	1.65537	1.58078	0.965857	1.30668	1.76171	0.966497
evm.TU.Cha11g006410	Scarecrow-like protein [Actinidia chinensis var. chinensis]	2.67182	2.20544	3.25453	4.27765	6.17366	5.3742	6.96006	5.84466	5.47404	4.50992	4.65673	5.69532	7.71153	9.82964	7.89896	5.72501	11.2999	8.57614
evm.TU.Cha11g001650	auxin early response protein GH3.9 [Camellia sinensis]	0.973632	0.194943	0.892316	2.64749	7.65795	4.15432	2.22188	2.08168	2.07208	2.66288	1.10107	0.081829	0.113991	0.286244	1.96062	0.330326	0.303896	3.98768
evm.TU.Cha10g012500	Phosphate transporter like [Actinidia chinensis var. chinensis]	0.059181	3.83923	2.54289	0.247122	0.089576	0.0001	0.0001	0.216646	0.17862	18.2564	20.3644	18.553	4.52827	3.06635	3.52107	8.21541	3.03299	1.9956
evm.TU.Cha10g012090	Carboxylesterase [Actinidia chinensis var. chinensis]	0.216612	0.0001	0.600239	2.77871	0.0001	4.99081	4.99109	2.9577	1.67922	20.6238	19.9622	15.8316	20.6994	10.9754	14.2613	7.53209	13.4257	13.8504
evm.TU.Cha10g004700	Serine/threonine-protein kinase [Actinidia chinensis var. chinensis]	3.79944	0.205907	0.409502	8.26035	19.6343	8.57865	5.94003	7.56022	6.61654	2.80395	2.43498	1.60111	2.15947	2.29629	2.57498	2.32502	2.74491	3.74991
evm.TU.Cha10g003740	Abscisic acid receptor like [Actinidia chinensis var. chinensis]	14.1718	99.6893	21.7482	8.83693	26.8782	16.6935	31.6292	21.9413	16.3655	12.6917	10.1553	18.3528	20.7682	16.773	15.4232	25.8059	12.0053	11.8601
evm.TU.Cha10g002950	PREDICTED: protein SCARECROW [Vitis vinifera]	0.18626	0.368564	0.050167	0.412499	6.64667	0.258141	0.273621	0.374349	0.286334	0.442937	0.377032	0.037743	0.12218	0.097864	0.362037	0.145853	0.049116	0.983221
evm.TU.Cha09g017040	Two-component response regulator like [Actinidia chinensis var. chinensis]	15.7021	7.51035	11.6413	26.7344	10.6668	28.3663	22.8162	25.4044	26.9727	13.1832	11.1243	11.502	14.017	13.7427	13.7967	16.4166	19.1487	15.1498
evm.TU.Cha09g014160	Ethylene receptor like [Actinidia chinensis var. chinensis]	11.775	1.99972	6.83706	17.5	14.4114	20.2214	16.2785	31.6952	34.7048	2.11958	2.06106	2.03623	7.37851	5.38491	9.23762	2.9797	8.68236	10.7521
evm.TU.Cha09g013430	PREDICTED: auxin-responsive protein IAA13 isoform X1 [Solanum tuberosum]	1.43077	1.10726	1.35257	3.23046	10.1594	2.85989	2.36907	5.07783	2.66973	10.0795	8.32461	2.18217	2.68757	4.33513	5.39473	3.6212	2.9103	10.008
evm.TU.Cha09g004860	transcription factor TGA3 [Camellia sinensis]	8.27688	8.74507	10.5344	1.72402	0.43949	3.91579	2.45332	1.63883	2.66689	4.9719	4.532	5.3206	2.98327	2.62791	1.86847	3.15624	2.76394	2.20524
evm.TU.Cha09g001570	auxin-induced protein 6B-like [Momordica charantia]	1.06248	0.627308	0.497349	2.72489	3.87123	2.30251	3.50173	3.59708	3.9049	0.131942	0.404572	0.454159	0	0.570354	0.35077	0.496332	0.375575	1.08266
evm.TU.Cha09g001120	FD1 [Camellia sinensis]	3.81877	4.45655	12.6038	3.784	4.90796	2.25964	2.73345	1.13053	1.80628	13.2896	9.21387	29.8703	2.8362	2.54456	5.08678	3.93726	7.02635	3.06169
evm.TU.Cha08g015920	auxin early response protein GH3.5 [Camellia sinensis]	0.285121	0.097117	0.057144	0.068181	3.04397	1.15639	0.370968	0.816523	0.624428	1.54839	1.09007	0.37294	0.596165	0.999394	1.67724	0.846291	0.547994	2.28436
evm.TU.Cha08g014370	PREDICTED: BES1/BZR1 homolog protein 4 [Vitis vinifera]	5.41757	5.22505	4.72441	10.7592	44.0979	12.9089	6.37413	8.87639	9.38117	9.94367	10.0258	4.96119	5.50364	5.56153	6.94159	6.26047	7.64069	10.924
evm.TU.Cha08g012840	Histidine kinase [Actinidia chinensis var. chinensis]	1.25757	0.517287	1.11079	2.24554	3.56423	1.77026	1.13701	1.45975	1.84609	4.63347	4.59959	5.10992	3.7532	3.45356	3.76153	4.11024	4.65592	3.92698
evm.TU.Cha08g011050	auxin early response protein GH3.10 [Camellia sinensis]	61.054	280.197	633.616	134.077	123.482	130.651	113.21	71.5566	82.7696	109.392	75.8127	84.5146	159.189	127.61	113.803	114.827	75.0562	81.1529
evm.TU.Cha08g004350	Abscisic acid receptor like [Actinidia chinensis var. chinensis]	27.9773	69.6722	34.0703	8.34708	6.64067	14.7848	20.362	4.96309	4.18734	1.17655	1.0409	2.38695	4.16552	4.81049	4.79566	7.74041	8.09437	3.69129
evm.TU.Cha08g002810	RecName: Full=Carboxylesterase 1; Short=AeCXE1	6.10661	13.3797	5.1544	3.85119	3.52313	3.88152	4.43265	3.57251	3.54586	7.19805	7.97414	7.53433	5.37868	5.26233	4.80986	4.01747	4.06522	4.41056
evm.TU.Cha07g010980	auxin response factor 28 [Camellia sinensis]	3.79896	4.55646	13.5286	3.36501	2.3019	5.01958	2.07897	4.06177	3.60306	27.5762	25.319	23.7256	19.4451	19.1622	18.8063	21.0951	19.4828	18.1048
evm.TU.Cha07g008810	auxin response factor 6 [Camellia sinensis]	15.0138	6.5294	17.3255	31.4167	25.562	32.1025	10.9204	25.1128	23.0732	25.5315	22.293	17.4144	18.955	18.6396	23.6381	22.6659	21.0004	26.1836
evm.TU.Cha06g020220	PREDICTED: somatic embryogenesis receptor kinase 1-like [Ipomoea nil]	7.43673	1.3911	2.08586	19.6445	22.5468	19.3957	23.1969	22.6742	17.9355	6.98017	7.48903	3.05207	3.99235	3.61084	4.53062	4.11289	2.81772	5.04328
evm.TU.Cha06g020130	Protein TIFY like [Actinidia chinensis var. chinensis]	1.66428	0.32992	0.0001	0.927504	22.4202	0.434331	0.769852	0.0001	0.720104	0	0.456658	0	1.09718	0.508489	0	0.922532	0.950903	0.618534
evm.TU.Cha06g019390	transcription factor bHLH30-like isoform X2 [Quercus suber]	6.73192	2.48795	3.79474	12.339	16.5816	10.9286	9.25845	13.557	13.1717	3.43641	2.72705	2.82457	1.98062	1.59083	1.66477	2.42499	2.8801	3.02712
evm.TU.Cha06g014910	DELLA protein 3 [Camellia sinensis]	11.1138	24.4686	8.95474	42.5166	59.6139	37.4662	37.2434	40.7155	40.2945	39.0628	32.8562	31.7816	26.9034	26.843	27.8148	41.0029	38.4604	40.641
evm.TU.Cha06g014370	Histidine kinase [Actinidia chinensis var. chinensis]	0.388432	0.103599	0.299274	0.76596	3.07029	0.872006	0.641402	1.17214	1.57434	2.39106	1.94838	1.80802	0.694469	1.16888	1.27272	1.01816	1.16706	1.93654
evm.TU.Cha06g013470	auxin early response protein AUX/IAA27 [Camellia sinensis]	39.0526	29.8316	24.0946	78.5132	75.3737	86.6935	94.0036	103.274	101.143	68.5734	62.1418	53.0611	41.6473	45.4687	47.0045	53.4308	50.9398	65.2279
evm.TU.Cha06g011960	Auxin-responsive protein [Actinidia chinensis var. chinensis]	5.13952	9.48515	12.0062	1.14939	3.69312	1.34958	2.11014	2.1067	1.62646	12.2019	5.75245	9.14553	11.1195	15.4599	16.5596	8.50144	6.30414	4.02324
evm.TU.Cha06g009120	PREDICTED: transcription factor bHLH14 [Theobroma cacao]	0.25625	1.08115	0.608029	2.69019	9.6793	1.69947	1.49607	1.21152	0.778523	32.5291	26.7962	30.5786	19.2611	17.641	17.3195	24.8101	26.5493	21.2178
evm.TU.Cha06g008970	auxin-responsive protein SAUR32-like [Manihot esculenta]	5.60169	4.61017	1.12654	7.04386	2.2336	5.18799	15.0598	10.9865	10.133	2.57814	2.86573	1.35456	1.56694	2.36095	1.80329	4.33054	2.51466	4.88575
evm.TU.Cha06g008700	Jasmonic acid-amido synthetase [Actinidia chinensis var. chinensis]	38.9335	71.4845	77.7221	12.2276	14.2963	10.0151	11.431	8.82605	9.73866	46.8653	39.595	31.1509	41.908	34.877	37.061	27.5912	47.9311	30.9459
evm.TU.Cha06g008090	Transcription factor GLABRA like [Actinidia chinensis var. chinensis]	1.3195	1.70719	3.52182	8.07389	16.2281	7.63452	4.57716	6.27334	7.34025	22.081	28.5675	20.5055	13.0355	10.5614	14.9067	9.01727	15.9296	14.6933
evm.TU.Cha06g007100	Somatic embryogenesis receptor kinase [Actinidia chinensis var. chinensis]	0.322106	0.139293	0.303778	1.65917	0.910186	2.79374	0.568581	0.33451	0.319088	0.297058	0.532812	0.103164	0.218379	0.253193	0.174309	0.308488	0.149988	0.189758
evm.TU.Cha06g006940	Auxin-responsive protein [Actinidia chinensis var. chinensis]	124.609	115.573	80.2336	31.2157	5.3701	40.8124	55.4505	50.5548	50.2095	16.1616	15.389	19.5414	21.4448	16.7084	15.1857	16.1618	18.1837	19.2151
evm.TU.Cha06g006610	Squamosa promoter-binding-like protein [Actinidia chinensis var. chinensis]	3.63855	1.64167	1.28904	8.45497	25.5725	8.33426	2.36283	2.36678	3.16664	26.2791	29.0232	24.8749	17.093	12.0447	16.5436	20.2612	11.9068	20.819
evm.TU.Cha06g001360	Auxin-responsive protein [Actinidia chinensis var. chinensis]	0.383433	0.384686	0.0001	1.54114	3.04273	4.06636	1.28593	1.66133	1.40163	1.52478	2.48016	0.559475	2.00598	8.34341	9.99338	5.82366	8.28668	9.14544
evm.TU.Cha06g000780	Auxin transporter-like protein [Actinidia chinensis var. chinensis]	0.591472	0.292618	0.057253	2.64222	16.1559	2.2221	0.554672	1.5831	0.844291	2.29349	1.90404	0.509915	1.31017	1.22035	1.90991	1.74452	1.76318	2.54575
evm.TU.Cha05g003770	ethylene-responsive transcription factor ERF095-like [Chenopodium quinoa]	4.64201	7.67952	11.7091	2.59098	0.317176	2.84379	6.24524	3.78203	2.78125	3.73282	1.21494	3.2008	5.97312	3.56455	2.80165	1.32746	3.09826	1.47463
evm.TU.Cha05g003150	Auxin-induced protein 22B [Vitis vinifera]	41.3705	21.2125	25.7912	85.9578	27.2382	102.163	66.162	114.796	126.828	17.8059	16.7204	10.9417	14.4175	30.1204	41.9199	23.472	32.9877	33.0876
evm.TU.Cha04g021040	Serine/threonine-protein kinase [Actinidia chinensis var. chinensis]	1.95907	1.3701	0.71489	3.67319	9.70962	4.14744	2.84141	3.85992	3.32545	3.43328	2.30176	1.0625	1.66412	1.71712	3.35925	3.10744	3.18107	4.03957
evm.TU.Cha04g015530	Scarecrow-like protein [Actinidia chinensis var. chinensis]	20.1417	29.6429	63.6183	13.2279	10.3119	15.7662	15.3853	18.6523	17.8032	18.3835	13.2245	15.2415	12.5682	13.574	13.2312	11.0311	14.0272	11.6871
evm.TU.Cha04g015480	Scarecrow-like protein [Actinidia chinensis var. chinensis]	0.499045	0.364388	0.413418	3.20829	2.22168	2.18472	2.86151	2.01826	1.99632	0.252987	0.273197	0.24425	0.322243	0.414799	0.093187	0.1674	0.106724	0.304161
evm.TU.Cha04g015340	transcription factor GLK2 [Diospyros kaki]	4.30494	3.34582	2.75398	11.5485	8.6627	10.1082	7.92715	10.4724	10.9938	1.95605	1.44778	1.08445	0.701651	0.349861	0.696213	0.799152	1.54157	2.05896
evm.TU.Cha04g009910	Auxin response factor like [Actinidia chinensis var. chinensis]	4.43647	3.34437	5.79333	4.59082	1.83084	3.43133	1.55152	2.19322	2.89967	8.09845	6.56331	5.89792	5.97663	6.1222	5.44769	5.61752	5.42686	6.67076
evm.TU.Cha04g003710	cylin D3-1, partial [Camellia sinensis]	2.53768	2.58724	0.357579	4.8859	59.5947	6.03683	3.74484	3.92564	4.30451	6.12372	4.2718	1.94029	3.08112	6.03817	4.36461	4.53906	5.4441	5.81377
evm.TU.Cha04g001260	Auxin response factor like [Actinidia chinensis var. chinensis]	0.0001	0.066023	0.0001	1.22508	8.22337	0.234793	0.125037	0.245121	0.168424	0.421109	0.356471	0.152335	0.171421	0.127476	0.094828	0.226797	0.183461	0.260077
evm.TU.Cha03g021310	Carboxylesterase [Actinidia chinensis var. chinensis]	3.10603	0.980886	0.171568	4.64659	12.9742	4.18916	2.34254	4.45573	3.31175	1.72545	2.41311	0.63307	2.04497	1.62753	2.10176	2.16937	1.82619	2.9394
evm.TU.Cha03g017610	protein SHORT-ROOT [Coffea eugenioides]	8.18879	9.08253	5.64161	15.998	38.4227	12.4982	13.7908	14.9316	15.82	11.4103	10.6797	8.60871	10.518	11.7617	10.9046	12.5737	13.637	13.5586
evm.TU.Cha03g017180	cyclin D [Camellia sinensis]	3.66762	2.60098	1.67695	7.29981	10.4486	7.27779	6.60867	5.01358	5.37592	3.80696	4.25955	2.37393	2.03752	3.22609	4.5611	2.95804	3.10499	3.9148
evm.TU.Cha03g016160	Scarecrow-like protein [Actinidia chinensis var. chinensis]	31.3437	77.8886	54.8721	23.1425	20.9729	22.7256	26.7467	26.4802	26.1129	23.618	21.11	21.9261	22.4963	25.4325	16.6365	21.4453	22.9375	24.3034
evm.TU.Cha03g005800	auxin early response protein AUX/IAA26 [Camellia sinensis]	4.04514	1.43277	2.42999	6.67705	10.2377	6.06456	5.15794	5.20391	6.70744	4.65251	4.0141	3.7053	1.94022	2.26207	1.55919	3.60561	4.59096	3.65874
evm.TU.Cha03g003680	LRR receptor-like serine/threonine-protein kinase [Actinidia chinensis var. chinensis]	1.89798	1.23924	0.568531	7.59779	24.1846	4.22909	2.62958	2.67406	2.28296	3.73676	3.25148	0.87845	3.58445	4.77543	4.68485	2.49551	6.10163	3.83236
evm.TU.Cha02g018300	auxin transporter LAX2 [Camellia sinensis]	0.0001	0.0001	0.0001	0.636507	5.86941	0.404897	0.0001	0.0001	0.080578	0.210973	0.206925	0	0	0.283851	0.339875	0.087594	0	0.435095
evm.TU.Cha02g017260	LRR receptor-like serine/threonine-protein kinase [Actinidia chinensis var. chinensis]	1.56838	0.577418	0.874674	2.1345	3.3464	2.60118	1.21615	1.59646	1.86518	2.10212	1.46922	1.07743	1.346	1.95504	1.53399	2.1981	2.28103	2.72218
evm.TU.Cha02g015710	Cyclin-D3-1 like [Actinidia chinensis var. chinensis]	5.01271	2.06189	1.23187	8.72784	72.7566	9.06538	9.99245	11.9631	7.3963	6.80092	7.84279	2.23412	2.99835	4.08059	4.88404	5.15516	4.13259	8.71112
evm.TU.Cha02g014610	Sphingolipid transporter spinster like [Actinidia chinensis var. chinensis]	6.59128	4.35534	3.79875	14.4683	16.5442	12.7272	12.9329	15.4766	14.1304	16.5459	17.0192	15.5213	17.2924	22.0164	17.7889	17.1515	18.3031	16.1473
evm.TU.Cha02g014540	pathogenesis related protein [Camellia sinensis]	13.5709	11.5309	6.47932	36.113	1.0424	24.8844	37.0067	65.111	52.0125	53.9704	80.6996	49.2624	134.644	73.2514	175.959	32.2254	65.3864	104.23
evm.TU.Cha02g008940	GID1c [Camellia sinensis]	0.0001	0.136468	0.0001	1.88227	1.38651	2.69206	3.24977	3.55753	3.31405	0.798347	0.274758	1.0052	0.595521	0.475248	0.562253	0.954465	0.811689	0.612054
evm.TU.Cha02g007280	Scarecrow-like protein [Actinidia chinensis var. chinensis]	29.4571	41.7002	54.8401	14.339	3.39567	21.961	11.0053	11.0565	11.5661	9.14147	8.99361	13.3986	13.0288	14.4621	9.63688	12.9674	14.416	7.26128
evm.TU.Cha02g003970	PREDICTED: squamosa promoter-binding-like protein 7 isoform X2 [Vitis vinifera]	3.04187	0.377267	1.12859	3.45323	6.8611	4.38443	4.41246	1.86009	3.20998	1.75043	0.961349	0	0.294521	0.448449	0.679209	1.32448	1.15924	0.562765
evm.TU.Cha02g002930	Somatic embryogenesis receptor kinase [Actinidia chinensis var. chinensis]	1.72203	0.353457	0.585131	1.44897	8.46997	1.197	1.4203	1.40167	1.52531	1.62152	1.58232	2.08885	1.12027	0.66372	0.833517	1.07021	0.999825	0.784428
evm.TU.Cha02g000180	PREDICTED: transcription factor bHLH14 [Theobroma cacao]	1.21749	0.297599	0.400706	3.98594	26.682	0.865814	0.614343	1.31471	0.882817	0.835648	0.660545	0.214133	1.43704	1.18526	1.22984	2.54311	3.15087	2.16699
evm.TU.Cha02g000150	SAUR-like auxin-responsive protein family [Arabidopsis thaliana]	29.6774	58.511	61.4748	8.23164	2.51674	10.6919	15.4971	8.90384	7.41745	35.2224	43.703	51.1992	40.5688	39.7891	31.7587	29.2765	25.7356	23.5032
evm.TU.Cha01g025450	Basic helix-loop-helix transcription factor [Parasponia andersonii]	24.619	27.756	20.6864	44.6336	108.745	36.275	33.0939	40.3714	42.2244	16.7356	14.1535	17.137	22.5455	40.4305	32.8742	36.8832	52.7533	40.4601
evm.TU.Cha01g019170	cyclin D3-2 [Camellia sinensis]	10.5478	14.362	3.18907	19.8001	98.6748	13.479	16.5591	14.5687	17.9595	2.01712	2.18647	3.47953	2.19486	2.57422	3.28547	2.98778	3.19255	3.55191
evm.TU.Cha01g018990	scarecrow-like protein 32 isoform X1 [Herrania umbratica]	4.78791	0.265454	0.771158	17.7141	35.6708	12.0931	8.0863	10.2118	10.7218	0.172711	0.184051	0.084438	1.4358	1.19104	1.96549	8.93921	10.4274	7.86425
evm.TU.Cha01g017920	Transcription factor bHLH18 like [Actinidia chinensis var. chinensis]	0.430551	0.0001	0.450172	13.3241	327.586	6.33589	1.78232	0.83844	0.497775	0.223925	0.312414	1.30466	0.343178	0.65662	0.319628	0.412237	0.648224	0.184111
evm.TU.Cha01g016380	Histidine kinase [Actinidia chinensis var. chinensis]	0.505229	0.178615	0.704672	1.85465	1.08508	1.7467	0.518262	1.94861	2.14874	7.57466	5.3298	3.45556	3.21237	2.64562	3.38011	3.5413	2.80591	3.4351
evm.TU.Cha01g013880	bZIP transcription factor 12-1 [Camellia sinensis]	5.28777	7.88898	12.4057	3.79013	1.72193	3.94022	6.15443	5.9318	4.84035	10.5974	10.1982	7.50441	7.3361	6.80218	6.72414	9.62988	6.00629	7.15351
evm.TU.Cha01g011620	Systemin receptor like [Actinidia chinensis var. chinensis]	53.9834	18.4072	14.9656	69.1821	43.633	83.4277	50.5867	72.8007	77.77	25.1387	23.339	18.2323	35.6379	52.4108	54.961	43.9543	58.867	55.8136
evm.TU.Cha01g008060	Carboxylesterase [Actinidia chinensis var. chinensis]	1.24951	2.91819	7.85926	0.988862	1.7622	1.31009	1.13787	1.42849	1.14054	1.65466	1.06791	1.67128	0.603166	0.79043	0.422858	0.561326	1.39138	0.752882
evm.TU.Cha01g007660	Somatic embryogenesis receptor kinase [Actinidia chinensis var. chinensis]	7.25181	2.16233	2.95587	15.9213	10.6736	12.508	9.31109	13.6589	15.2717	9.59442	8.07074	7.62774	8.68482	7.77761	6.90763	9.1658	9.79713	9.08587
evm.TU.Cha01g005720	Abscisic acid receptor like [Actinidia chinensis var. chinensis]	0.406261	1.90618	2.43873	0.0001	0.0001	0.426398	0.460422	0.0001	0.0001	0	0	0	0	0.395327	0	0	0	0
