# Supplementary material for: Tea plant (Camellia sinensis) lipid metabolism pathway modulated by tea field microbe (Colletotrichum camelliae) to promote disease
Source: Hortic Res. 2023 Feb 21;10(4):uhad028. doi: 10.1093/hr/uhad028 (PMC10117433; doi:10.1093/hr/uhad028)
Supplement: Web_Material_uhad028 [file web_material_uhad028.zip › additional file 3.xlsx]

## Sheet: Sheet1
gene_id	Description	CKLJ1	CKLJ2	CKLJ3	CCLJ1	CCLJ2	CCLJ3	CPmLJ1	CPmLJ2	CPmLJ3	CKZC1	CKZC2	CKZC3	CCZC1	CCZC2	CCZC3	CPmZC1	CPmZC2	CPmZC3
evm.TU.ChaUn7500.2	Protein ECERIFERUM 26-like [Actinidia chinensis var. chinensis]	274.045	489.688	186.181	100.584	27.2364	127.06	243.229	190.747	213.115	98.2264	82.8806	89.9363	189.932	228.14	167.331	160.544	170.744	172.441
evm.TU.ChaUn7450.1	BAHD acyltransferase [Actinidia chinensis var. chinensis]	0.494076	0.0001	0.0001	1.94083	5.77466	1.05303	2.33218	1.01903	1.41082	1.83202	2.37576	0.102982	1.76237	1.07607	1.27153	2.25257	3.08807	3.11022
evm.TU.ChaUn6688.4	unnamed protein product, partial [Vitis vinifera]	133.343	152.545	282.676	100.963	59.8435	101.863	73.6687	91.8033	89.5432	90.1892	98.3239	117.891	86.0002	73.8764	77.5824	86.6904	67.021	71.6503
evm.TU.ChaUn6668.1	putative hydroxycinnamoyl-CoA:shikimate/quinate hydroxycinnamoyltransferase [Camellia sinensis]	5.36766	7.30257	5.59621	18.1068	37.0905	18.0474	10.7078	7.01188	6.02041	25.8325	30.2696	16.8261	25.0245	23.5893	27.5009	31.5168	26.2164	30.2344
evm.TU.ChaUn5242.1	Vinorine synthase [Actinidia chinensis var. chinensis]	6.68382	1.42356	0.0001	15.4764	18.5644	15.3306	15.6157	17.8605	18.4555	1.01099	1.54506	1.30459	2.67306	1.32755	2.21057	2.6356	2.75643	4.70178
evm.TU.ChaUn4699.1	unnamed protein product, partial [Vitis vinifera]	0.185886	0.074964	0.021537	1.57654	29.8546	1.00354	0.248029	0.0001	0.0001	0	0	0	0	0	0.03736	0.092839	0	0
evm.TU.ChaUn21617.1	dihydroflavonol-4-reductase [Camellia sinensis]	17.2229	16.418	41.4247	0.984015	0.139377	2.18632	1.49478	0.725103	1.85981	30.3081	24.3625	27.3703	20.6692	19.7417	14.72	22.6521	20.1195	21.5145
evm.TU.ChaUn21578.1	PREDICTED: agmatine coumaroyltransferase-2-like [Nicotiana tabacum]	7.39774	2.98063	1.43817	1.4089	0.076811	1.52118	1.35985	0.79335	0.761485	3.42992	2.03697	0.065787	1.09022	0.780242	2.0806	0.614243	0.31241	1.91144
evm.TU.ChaUn19192.1	UDP-glycosyltransferase 78A14 [Camellia sinensis]	14.7642	40.7671	13.0426	4.58522	6.47469	4.51016	11.1682	5.67249	5.48718	24.0728	28.5568	28.1171	33.0944	31.8811	23.0357	29.9989	24.9409	24.8102
evm.TU.ChaUn15655.1	Phenolic glucoside malonyltransferase [Actinidia chinensis var. chinensis]	0.278841	0.391718	0.811992	2.49953	1.21548	1.98084	1.31798	1.59896	1.90151	0.655836	1.03764	1.11347	0.576363	0.952005	1.19032	0.777489	0.9134	1.07209
evm.TU.ChaUn14289.3	protein DMR6-LIKE OXYGENASE 2 [Citrus clementina]	7.66726	15.7628	24.6857	1.717	7.04754	1.49954	6.59633	10.3992	1.66513	5.82174	4.80764	6.55521	4.28725	4.54504	4.28258	4.97408	3.73322	4.16419
evm.TU.ChaUn11831.2	RecName: Full=Chalcone--flavonone isomerase; Short=Chalcone isomerase	2.31447	1.92081	3.1555	7.74048	12.9436	7.50983	6.62537	7.05068	6.1266	3.09809	2.22561	2.24798	1.96886	1.93484	2.03267	2.43797	3.3595	3.7173
evm.TU.Cha15g006140	unnamed protein product [Coffea canephora]	0.644741	91.2287	61.0536	6.23859	0.207535	6.42216	2.45922	2.12415	1.44016	78.3647	59.4089	69.7704	140.965	109.492	87.6709	65.01	62.8095	65.9123
evm.TU.Cha15g002810	flavonoid 3'-hydroxylase 2 [Camellia sinensis]	3.03703	1.79163	1.16347	13.8341	110.925	6.73928	6.47441	4.17746	5.6167	53.0528	56.7469	27.9677	23.362	34.4865	23.6646	22.1811	46.8516	27.49
evm.TU.Cha14g008860	Anthocyanidin reductase [Actinidia chinensis var. chinensis]	8.57677	21.0426	44.0195	8.13222	6.20425	7.35395	4.91855	5.95578	3.73584	129.332	144.967	150.55	122.916	104.222	104.653	108.449	94.9653	95.7843
evm.TU.Cha14g007280	anthocyanidin synthase [Camellia sinensis]	0.330099	0.270031	0.0001	4.71243	21.9281	1.84056	2.39528	3.40454	2.18567	7.87657	6.09057	1.07438	4.03982	2.7949	1.58316	2.64293	4.02519	3.2372
evm.TU.Cha14g005370	S-norcoclaurine synthase [Actinidia chinensis var. chinensis]	0.167827	0.047452	0.181032	1.18755	9.02019	0.750733	0.586915	0.443313	0.767585	0	0.094779	0	0.246734	0.24221	0	0.312995	0.211658	0
evm.TU.Cha13g002710	BAHD acyltransferase [Actinidia chinensis var. chinensis]	0.078278	0.472439	2.09404	0.359131	37.7081	0.564378	0.0001	0.855876	0.201349	1.94935	3.6371	3.85081	0.180636	0	0.154055	0.065	0.101428	0.053631
evm.TU.Cha13g001660	BAHD acyltransferase [Actinidia chinensis var. chinensis]	0.956954	2.94775	0.915997	7.40696	16.8712	4.86815	11.3742	6.71632	6.88764	5.21471	5.33853	3.20162	5.4502	6.35955	4.70034	4.18612	5.55541	5.6124
evm.TU.Cha12g004450	uncharacterized protein LOC109946873 [Prunus persica]	0.305588	0.892033	0.170175	1.06355	34.6259	0.867378	0.698012	0.942663	0.80659	3.13286	4.78598	4.36494	0.397265	0.153303	0.115096	0.409699	0.24319	0.189058
evm.TU.Cha11g014190	flavonoid 3',5'-hydroxylase [Camellia sinensis]	292.996	241.144	179.265	438.318	1058.5	299.969	329.786	581.125	587.775	592.432	544.958	477.53	344.638	300.111	558.748	306.891	548.532	524.369
evm.TU.Cha11g007920	Cytochrome P450 81E8 like [Actinidia chinensis var. chinensis]	9.88823	24.7712	48.4218	9.16755	1.01002	7.99296	6.15184	7.58795	7.1818	22.7412	23.2573	29.0118	17.9796	14.4622	16.9798	19.7104	9.44944	11.8716
evm.TU.Cha10g012330	leucoanthocyanidin reductase [Camellia sinensis]	0.0001	0.0001	0.0001	1.94688	10.7218	0.471902	0.0001	0.229063	0.106042	3.82146	3.20121	0.39698	0.889042	0.610907	0.188233	0.850321	1.30957	1.03888
evm.TU.Cha09g012960	RecName: Full=Chalcone synthase 3; AltName: Full=Naringenin-chalcone synthase 3	1.84746	1.88036	0.322688	41.85	328.722	9.20493	8.79224	7.01586	5.84875	164.021	187.776	107.221	37.4474	50.1743	46.8261	31.7204	92.1317	56.6364
evm.TU.Cha09g012950	RecName: Full=Chalcone synthase 1; AltName: Full=Naringenin-chalcone synthase 1	4.80305	3.34935	0.973763	44.6659	346.046	8.76539	13.2707	7.60903	8.76701	209.755	244.105	113.69	62.5509	90.6508	71.4247	65.6146	151.973	78.584
evm.TU.Cha09g011350	vinorine synthase-like [Durio zibethinus]	0.435169	0.0001	0.417753	14.2594	126.635	6.84195	4.38893	8.78766	7.62808	10.0218	15.369	11.5525	0.459361	0.402028	2.46105	0.710988	0.449634	0.863947
evm.TU.Cha09g011340	vinorine synthase-like [Durio zibethinus]	0.0001	0.0001	0.0001	1.14687	35.5429	0.0001	0.0001	0.0001	0.0001	7.73097	9.30532	9.30379	0.474761	0.128258	0.837269	0.324136	0.07408	0.313121
evm.TU.Cha09g005700	2OG-FeII_Oxy domain-containing protein/DIOX_N domain-containing protein [Cephalotus follicularis]	1.84014	1.39633	1.84632	5.56334	3.85841	6.11426	5.94846	3.2147	3.88931	30.5774	38.738	19.4214	25.0799	22.8002	33.3749	19.1653	16.5266	25.4949
evm.TU.Cha09g001340	flavanone 3-hydroxylase [Camellia nitidissima]	12.8027	11.059	18.115	63.1881	315.32	22.5604	30.1998	26.6466	28.4508	283.725	308.427	175.781	111.52	148.941	122.662	96.7409	191.692	121.216
evm.TU.Cha08g016070	dihydroflavonol-4-reductase [Camellia sinensis]	7.19641	8.72747	4.86923	2.07095	0.44828	2.58085	4.34707	7.3278	7.97538	6.18753	6.23366	5.32031	13.8149	16.6968	11.0751	11.5623	11.5679	13.0927
evm.TU.Cha08g016040	dihydroflavonol-4-reductase [Camellia sinensis]	0.713455	2.30072	1.28651	0.28237	0.078369	0.398691	0.984467	0.735614	0.117004	1.42377	1.57339	1.1209	5.33329	6.86726	4.53479	3.09145	2.87061	4.11051
evm.TU.Cha08g004440	chalcone isomerase [Camellia sinensis]	24.5858	25.0869	24.5161	75.6467	268.088	57.4957	70.2402	68.1616	63.607	69.6192	66.1574	46.2926	29.5018	35.5717	34.6967	40.1562	57.6854	41.4022
evm.TU.Cha07g010880	UDP-glycosyltransferase 79B28 [Camellia sinensis]	4.5818	0.975485	0.08741	11.3188	29.5467	5.8583	7.87256	11.1104	11.4071	0.689082	0.719159	2.05698	1.62051	3.06392	1.47012	1.8948	3.62935	3.2927
evm.TU.Cha07g009450	Codeine O-demethylase [Actinidia chinensis var. chinensis]	0.403719	1.24081	0.990347	0.0001	0.0001	0.0001	0.0001	0.0001	0.0001	0.927566	0.743839	0.262912	0.207821	0	0	0	0	0.176934
evm.TU.Cha07g007640	Vinorine synthase [Actinidia chinensis var. chinensis]	0.370749	0.565922	0.0001	2.19629	41.8304	1.42311	0.329535	1.70669	1.09303	3.89746	3.92917	0.69114	0.648075	0.559353	0.957318	1.0698	0.932933	1.59196
evm.TU.Cha07g007100	Vinorine synthase [Actinidia chinensis var. chinensis]	0.748551	0.0001	0.055755	2.71965	63.0526	1.66814	0.376111	0.355375	0.518698	0.212626	0.075551	0	0.104439	0	0	0.43175	0.516151	0.067688
evm.TU.Cha07g003640	hypothetical protein CEY00_Acc21348 [Actinidia chinensis var. chinensis]	3.7709	150.824	1126.43	0.80466	0.651507	5.31343	4.19585	0.738065	2.20873	488.455	481.921	1121.91	201.65	93.1384	17.358	535.977	415.278	125.784
evm.TU.Cha07g003630	hypothetical protein CEY00_Acc21348 [Actinidia chinensis var. chinensis]	1.16043	9.25656	48.2089	3.17912	1.44766	4.6965	5.66291	3.19988	4.15969	24.329	31.178	50.4782	23.7708	22.8238	7.4449	18.5249	23.6104	9.79869
evm.TU.Cha06g019400	leucoanthocyanidin reductase [Camellia sinensis]	7.34757	4.88686	2.73056	403.269	1276.2	125.087	102.544	118.495	145.55	206.944	223.024	109.262	210.204	353.563	257.604	221.996	371.565	237.33
evm.TU.Cha06g007110	Vestitone reductase [Actinidia chinensis var. chinensis]	64.8746	90.8816	164.535	51.752	13.9026	48.7734	47.9208	49.8379	53.7575	102.879	77.7307	75.4322	39.3491	37.1235	46.5502	39.1718	34.603	49.6016
evm.TU.Cha06g002190	Spermidine hydroxycinnamoyl transferase [Vitis vinifera]	97.6438	262.294	211.374	32.4481	2.16067	47.246	64.8407	52.9096	51.4777	17.3036	10.7635	12.4296	16.8826	11.8551	20.0736	17.2161	9.35923	10.853
evm.TU.Cha05g008950	Malonyl-coenzyme:anthocyanin 5-O-glucoside-6'''-O-malonyltransferase [Actinidia chinensis var. chinensis]	3.46081	1.95893	1.8387	9.69201	18.8709	8.11889	9.81413	7.95073	8.69048	3.18586	4.77719	4.44791	6.97629	5.72471	6.5974	6.34907	8.88597	7.15039
evm.TU.Cha05g005000	RecName: Full=Chalcone synthase 2; AltName: Full=Naringenin-chalcone synthase 2	176.689	40.5929	17.046	492.769	1955.78	262.384	337.785	250.822	264.778	307.577	296.491	166.042	124.358	186.784	148.055	137.088	280.442	176.964
evm.TU.Cha04g013980	cinnamic acid 4-hydroxylase [Camellia chekiangoleosa]	18.8269	14.5379	7.09199	39.6661	197.208	21.0459	30.2689	19.372	20.4728	75.8965	84.8911	38.6707	40.93	37.6179	40.846	28.1566	45.6432	40.1652
evm.TU.Cha04g010020	BAHD acyltransferase [Actinidia chinensis var. chinensis]	0.0001	0.740587	1.3023	0.0001	0.115463	0.0001	0.597554	0.0001	0.089449	1.07244	0.709647	0.900885	0.484971	0.217085	0.330835	0.330765	0.597101	0.367321
evm.TU.Cha04g009620	flavonol synthase [Camellia sinensis]	17.2097	21.0408	17.7344	176.633	705.815	95.2305	97.5313	107.454	120.502	154.165	170.53	64.2991	80.9916	121.005	110.795	93.3348	172.388	122.202
evm.TU.Cha04g009590	flavonol synthase [Camellia sinensis]	0.058705	0.0001	0.0001	0.932575	4.69642	0.136698	0.0001	0.0001	0.0001	0.315826	0.324938	0.061095	0.577991	0.311664	0.26422	0.733025	0.689075	0.564787
evm.TU.Cha04g001960	dihydroflavonol-4-reductase [Camellia sinensis]	38.0855	39.7256	103.813	29.7679	15.7919	26.5969	30.9602	30.0106	33.407	79.6612	64.1845	68.797	60.1705	60.1288	53.2585	54.8237	50.1475	49.6993
evm.TU.Cha04g000520	Vinorine synthase [Actinidia chinensis var. chinensis]	0.085076	0.0001	0.0001	1.67073	2.56766	1.66151	1.09457	0.645789	0.903538	0	0	0	0	0	0	0.034518	0.116769	0.128734
evm.TU.Cha03g017120	Cytochrome P450 81E8 like [Actinidia chinensis var. chinensis]	3.58588	5.50162	8.52392	1.87844	1.46069	2.82786	2.40612	2.0842	1.95306	2.55131	3.70507	2.6568	3.42317	2.74383	2.62204	2.13469	3.73172	2.45627
evm.TU.Cha03g017110	Cytochrome P450 81E8 like [Actinidia chinensis var. chinensis]	3.649	3.21903	6.6983	1.14079	0.844683	1.21225	0.59781	0.702068	1.06317	4.91511	3.3649	1.91671	1.78268	2.55417	5.21599	2.30612	3.93457	4.33527
evm.TU.Cha03g015810	dihydroflavonol 4-reductase [Camellia sinensis]	3.20598	8.327	9.6298	15.5214	57.5055	6.69717	6.26578	10.041	8.69428	39.5905	43.4774	26.0509	13.5745	13.0775	13.6492	10.892	18.877	16.904
evm.TU.Cha03g013590	shikimate O-hydroxycinnamoyltransferase-like protein [Camellia sinensis]	0.346337	0.506372	0.431901	13.7922	70.7295	8.078	0.367008	0.860977	0.253433	0.432896	1.72244	0.220106	0.223361	0.098012	1.10618	0.619252	0.797366	0.876799
evm.TU.Cha03g011900	leucoanthocyanidin reductase [Camellia sinensis]	8.74533	3.19848	4.43608	15.1669	33.6176	14.2767	10.1551	8.84549	10.6528	5.86912	6.28549	3.11751	3.54996	5.83544	5.34216	6.10535	7.49026	8.50182
evm.TU.Cha03g003470	Shikimate O-hydroxycinnamoyltransferase [Actinidia chinensis var. chinensis]	2.60608	6.75495	2.70766	12.3853	40.7704	7.12351	2.94897	2.22489	3.5269	3.68195	2.65803	3.7005	11.8823	19.1697	9.82177	21.4095	25.2078	19.3606
evm.TU.Cha03g003450	Shikimate O-hydroxycinnamoyltransferase [Actinidia chinensis var. chinensis]	0.261878	0.0001	0.0001	0.843806	9.74643	0.723694	0.102865	0.103833	0.055626	0.679254	0.557934	0	0	0	0.573385	0.169718	0.23352	0.859184
evm.TU.Cha03g001950	anthranilate N-benzoyltransferase protein 1-like [Coffea arabica]	0.442071	15.0039	8.24622	0.996354	0.940054	1.90703	2.81639	0.996272	1.16136	8.41714	4.50021	3.73682	10.1159	7.21955	7.15494	5.60391	2.51742	3.9466
evm.TU.Cha02g008220	hypothetical protein POPTR_013G039900 [Populus trichocarpa]	26.9195	9.44754	1.4655	31.6699	88.0997	26.4723	24.3814	12.7268	13.7403	5.79994	4.70385	4.79645	18.9759	27.5761	18.6726	43.131	49.5122	42.1999
evm.TU.Cha01g022340	Phenolic glucoside malonyltransferase [Actinidia chinensis var. chinensis]	1.60471	1.73047	0.830962	0.0001	0.0001	0.0001	0.0001	0.0001	0.0001	3.37193	4.02521	5.16676	2.75872	2.46799	2.98799	3.76102	4.29395	3.95427
evm.TU.Cha01g022210	anthocyanin 5-aromatic acyltransferase [Vaccinium dunalianum]	2.11171	3.69	3.60624	12.8461	4.55741	15.2965	12.6669	11.5627	11.1042	8.75377	9.10896	7.63623	9.66237	8.90711	10.5528	10.2116	13.2907	10.7409
evm.TU.Cha01g013270	BAHD acyltransferase [Actinidia chinensis var. chinensis]	3.61394	3.12188	2.20961	4.68845	47.4407	4.78818	5.7877	4.89527	4.00439	13.6597	14.1451	12.634	3.30426	3.90474	2.83901	3.34491	4.21196	5.17664
evm.TU.Cha01g012270	Vinorine synthase [Actinidia chinensis var. chinensis]	0.0001	0.046266	0.0001	1.75337	17.2591	1.19404	0.965675	0.45415	1.06797	1.02062	0.821008	0.32352	0.232414	0.254141	0.32282	0.322545	0.423326	0.459663
evm.TU.Cha01g000450	vinorine synthase-like [Durio zibethinus]	0.71812	0.603112	0.090543	3.18679	12.7459	2.16281	0.958651	1.68003	1.04836	6.83575	7.13668	4.41358	4.91982	5.09024	4.34568	6.68989	6.96317	8.02244
