# Supplementary material for: Tea plant (Camellia sinensis) lipid metabolism pathway modulated by tea field microbe (Colletotrichum camelliae) to promote disease
Source: Hortic Res. 2023 Feb 21;10(4):uhad028. doi: 10.1093/hr/uhad028 (PMC10117433; doi:10.1093/hr/uhad028)
Supplement: Web_Material_uhad028 [file web_material_uhad028.zip › additional file 4.xlsx]

## Sheet: Sheet1
gene_id	Description	CKLJ1	CKLJ2	CKLJ3	CCLJ1	CCLJ2	CCLJ3	CPmLJ1	CPmLJ2	CPmLJ3	CKZC1	CKZC2	CKZC3	CCZC1	CCZC2	CCZC3	CPmZC1	CPmZC2	CPmZC3
evm.TU.ChaUn8886.6	Disease resistance protein [Actinidia chinensis var. chinensis]	0.846744	0.410925	1.04594	2.30431	1.65017	2.59273	0.811234	1.5317	1.69632	4.71443	5.56751	6.01633	4.693	4.02011	4.08882	4.8629	4.788	4.34855
evm.TU.ChaUn8685.4	PREDICTED: putative disease resistance protein At1g50180 isoform X1 [Vitis vinifera]	0.938257	0.0001	0.104383	19.2003	19.8292	18.7428	11.527	13.3336	16.8485	0.652424	0.838684	0.682111	1.1135	0.899287	0.784476	0.737201	1.09257	0.915403
evm.TU.ChaUn8182.4	Disease resistance protein [Actinidia chinensis var. chinensis]	0.198272	0.254736	0.724854	4.66896	2.79508	5.3151	2.71107	5.09942	4.19124	0.781716	0.575347	0.592493	0.462162	0.77422	0.542611	0.662823	0.819606	0.746486
evm.TU.ChaUn6909.3	Disease resistance protein [Actinidia chinensis var. chinensis]	0.072354	0.0001	0.0001	7.75513	4.61963	8.32847	2.21954	5.06778	5.43438	0.101548	0.048655	0	0	0.043434	0.057174	0.058726	0.056403	0.035958
evm.TU.ChaUn6730.6	WRKY transcription factor [Actinidia chinensis var. chinensis]	42.5398	43.8223	77.5123	27.2446	4.26995	48.7586	18.1751	28.2881	27.1842	14.7004	16.6295	15.027	28.9197	31.5283	25.1536	25.0797	30.5413	21.0676
evm.TU.ChaUn6675.1	Disease resistance protein [Actinidia chinensis var. chinensis]	1.31715	0.176626	1.08576	0.143208	0.029237	0.038215	0.033405	0.0001	0.063586	1.74429	1.56115	0.693525	1.0213	1.62489	1.64046	1.16841	1.40037	1.54603
evm.TU.ChaUn6460.7	PREDICTED: disease resistance protein RPP13-like isoform X1 [Vigna angularis]	0.670576	0.259803	0.232069	3.65057	5.34935	2.78962	2.58426	4.19579	3.36173	1.31679	1.39972	1.15093	1.66272	2.21779	1.66351	1.01725	2.22534	2.15293
evm.TU.ChaUn5503.1	Disease resistance protein [Actinidia chinensis var. chinensis]	0.184679	0.018047	0.104122	0.746312	0.290667	0.870462	0.182871	0.512426	0.571718	1.01579	0.802159	0.387613	0.714887	0.970175	0.914935	0.806636	0.967182	1.13031
evm.TU.ChaUn4454.1	calcium-dependent protein kinase 13 [Ziziphus jujuba]	0.790428	0.0001	0.690625	4.09033	4.90796	2.60691	2.55449	1.06259	1.86872	1.79531	0.718685	0.179847	1.13599	0.588	1.23414	1.60823	2.44163	1.58059
evm.TU.ChaUn37328.1	Disease resistance protein [Actinidia chinensis var. chinensis]	0.780978	0.112087	1.16194	0.512352	0.107232	0.56427	0.049107	0.140603	0.205144	1.55993	2.46472	1.79682	2.09065	2.23497	1.92093	1.57074	2.3742	1.75241
evm.TU.ChaUn32960.1	probable disease resistance protein RF45 [Quercus suber]	3.15493	1.80112	4.13393	3.03399	0.0001	3.99668	0.0001	0.0001	0.0001	0	0	3.1246	1.94996	2.61693	1.66782	3.33961	2.02279	3.094
evm.TU.ChaUn20104.1	putative disease resistance protein At1g50180 [Quercus suber]	0.080704	0.021165	0.040807	0.327386	0.209408	0.435202	0.768911	0.224039	0.163266	0.18094	0.415922	0.117889	0.759537	0.598674	0.457028	0.973711	0.762774	0.877564
evm.TU.ChaUn18860.1	Disease resistance RPP8-like protein [Actinidia chinensis var. chinensis]	2.75745	3.90931	8.57356	0.107063	0.0001	0.019862	0.051025	0.186305	0.0001	16.627	17.2883	19.5144	15.8012	17.235	18.6424	20.0743	19.8166	18.1944
evm.TU.ChaUn16437.3	NB-ARC domain containing protein, partial [Parasponia andersonii]	2.86218	1.1072	0.611937	0.0001	0.0001	0.0001	1.71335	0.0001	2.97992	5.14987	6.43511	5.93227	6.82244	7.56318	8.44588	5.95497	7.30678	0
evm.TU.ChaUn15781.2	putative disease resistance RPP8-like protein 2 [Vitis vinifera]	2.94255	0.790546	1.28716	6.10198	5.23433	6.41721	4.30883	6.80456	7.2666	7.07255	4.94691	3.27812	9.70456	9.85569	9.63173	7.92351	12.6563	10.6758
evm.TU.ChaUn15781.1	LOW QUALITY PROTEIN: putative disease resistance protein At1g50180 [Durio zibethinus]	0.178213	0.0001	0.0001	1.4579	2.1846	1.69921	1.282	1.37377	1.59474	0.15608	0	0	0	0.281723	0.224268	0.264837	0.265447	0.206061
evm.TU.ChaUn13112.1	ethylene-responsive transcription factor WIN1-like [Quercus suber]	1.34858	0.0001	0.0001	2.85935	9.92055	0.8052	0.743926	0.0001	0.256578	0.124696	0	0	0.129068	0	0	1.23839	0.984494	1.65642
evm.TU.ChaUn12390.1	Disease resistance protein [Actinidia chinensis var. chinensis]	0.205199	0.0001	0.235822	1.01689	0.863666	0.757511	0.248109	0.802925	0.499961	1.99645	1.58737	0.587736	0.976341	1.22796	1.53633	1.03926	1.54869	1.87541
evm.TU.ChaUn12231.1	probable disease resistance protein RF45 [Coffea arabica]	3.67833	6.13099	5.28532	0.0001	0.0001	0.0001	0.0001	0.0001	0.029098	8.43277	9.62219	9.57868	10.3048	10.1135	10.1474	11.6097	11.151	11.0529
evm.TU.ChaUn11915.2	Late blight resistance protein like [Actinidia chinensis var. chinensis]	0.608343	0.418331	2.35264	0.0001	0.0001	0.106243	0.0001	0.034655	0.14278	2.593	1.77362	2.75156	1.83592	2.12327	2.54938	2.57335	1.74745	1.4816
evm.TU.ChaUn11915.1	Late blight resistance protein like [Actinidia chinensis var. chinensis]	2.85507	3.43032	20.7179	0.302162	0.025849	0.244528	0.0001	0.262076	0.14706	14.548	12.3132	13.2034	10.5707	9.6639	12.816	12.1965	9.78943	10.5273
evm.TU.ChaUn10151.3	Disease resistance protein [Actinidia chinensis var. chinensis]	2.23709	0.314393	2.678	0.0001	0.087241	0.193044	0.0001	0.171805	0.250583	11.2493	9.25409	11.3647	10.5427	11.6796	11.0148	14.0158	13.8987	14.4461
evm.TU.Cha15g008520	Ethylene-responsive transcription factor [Actinidia chinensis var. chinensis]	121.072	14.3756	3.37563	167.733	27.9761	148.728	175.573	137.182	123.829	0.87947	2.33425	0.538017	6.35104	6.87518	16.1819	20.8175	34.7134	34.0722
evm.TU.Cha14g004780	Calcium-binding protein [Actinidia chinensis var. chinensis]	0.812737	0.498635	0.82436	1.78097	8.35441	1.45517	2.06415	1.96019	1.21331	0.911886	2.14203	0.528521	1.4368	1.93112	1.2268	1.45065	1.43119	1.48251
evm.TU.Cha14g004360	Disease resistance protein [Actinidia chinensis var. chinensis]	0.161968	0.0001	0.0001	0.5577	0.675331	0.388114	0.342527	0.382683	0.363763	0.398033	0.354959	0.227095	0.315973	0.191809	0.239975	0.170291	0.089575	0.436236
evm.TU.Cha14g004060	Disease resistance protein, partial [Actinidia chinensis var. chinensis]	0.418692	0.316585	1.38091	0.223951	0.13956	0.153444	0.0001	0.350484	0.358202	5.5087	5.48475	4.43547	2.08639	1.69469	1.55509	2.05959	1.3585	1.4572
evm.TU.Cha14g001720	ethylene-responsive transcription factor SHINE 2-like [Herrania umbratica]	9.02289	1.90412	0.114314	40.4409	59.8558	28.7261	39.9802	32.5454	36.1302	0	0.111179	0.52215	0.895491	0.796234	0.255848	9.03932	9.8236	7.72576
evm.TU.Cha13g012910	DNA-damage-repair/toleration protein [Actinidia chinensis var. chinensis]	20.8242	16.1895	4.35228	33.4517	24.4004	43.7817	51.5605	41.9989	34.2123	3.07812	2.44384	1.61536	10.5581	13.0603	10.6103	4.9423	8.66855	8.54797
evm.TU.Cha13g010970	calcium-dependent protein kinases 2 [Camellia sinensis]	1.28899	0.233507	0.69946	0.26581	0.099622	0.256273	0.432816	0.122733	0.036178	0.594993	0.782464	0.425093	0.346799	0.337548	0.588374	0.537952	0.320866	0.35531
evm.TU.Cha13g002260	Disease resistance protein [Actinidia chinensis var. chinensis]	2.23098	1.27251	4.34473	9.69302	3.1147	9.49951	4.25509	8.99246	10.6422	10.3429	10.1411	6.8133	7.75071	10.2733	10.2158	8.98081	13.8341	13.8278
evm.TU.Cha13g001370	Disease resistance protein [Actinidia chinensis var. chinensis]	0.690642	0.270389	1.78735	0.188118	0.143687	0.363911	0.0001	0.383693	0.220363	3.231	2.14571	4.11157	1.54396	1.18225	1.29092	1.55443	0.918174	0.94207
evm.TU.Cha13g000970	hypothetical protein GOBAR_AA38665 [Gossypium barbadense]	1.3742	1.21876	2.70461	0.254218	0.581216	0.456468	0.0001	0.668282	0.527656	6.62242	6.69653	5.70935	6.30161	10.6287	8.40823	8.35082	7.4183	3.94426
evm.TU.Cha12g011180	putative disease resistance RPP13-like protein 3 [Coffea eugenioides]	1.21213	0.203803	1.82336	3.24995	3.13651	4.11857	1.46607	2.58434	2.07099	3.73101	3.66588	2.72399	2.77265	4.05507	3.27726	3.69182	3.09281	3.19268
evm.TU.Cha12g011160	hypothetical protein CQW23_33936 [Capsicum baccatum]	0.819252	0.161974	0.736603	1.79785	1.75663	1.94547	0.882338	1.67097	1.45698	1.87855	1.73166	0.872674	1.52604	1.12086	1.66171	1.03528	1.57665	2.20481
evm.TU.Cha12g007000	Disease resistance protein [Actinidia chinensis var. chinensis]	0.994624	0.517436	1.82136	2.60583	2.54982	2.87038	1.67094	2.84033	3.03769	1.20475	1.11917	0.873196	1.26574	1.83713	1.63536	1.76918	2.68521	1.94535
evm.TU.Cha11g008290	RPM1-interacting protein, partial [Actinidia chinensis var. chinensis]	17.041	22.2846	30.148	9.04555	5.79616	17.1049	14.9142	13.1761	10.6935	7.32016	6.92847	4.84233	9.27604	10.5684	5.92561	7.45694	9.33981	9.34951
evm.TU.Cha10g014550	PREDICTED: leucine-rich repeat receptor-like protein kinase PXL1 [Theobroma cacao]	0.026927	0.0001	0.0001	1.25741	1.25483	0.666354	0.925379	0.317668	0.366096	0.028468	0	0.028417	0.184159	0.355072	0.119171	0.185212	0.076608	0.16883
evm.TU.Cha10g012540	Calcium-binding protein [Actinidia chinensis var. chinensis]	5.59897	6.1019	2.68419	15.1936	25.1703	18.2377	19.4309	14.6752	18.1496	9.4174	7.3323	5.29602	7.28806	9.09151	6.45102	4.42425	9.95665	8.5941
evm.TU.Cha10g010150	PREDICTED: probable cyclic nucleotide-gated ion channel 14 [Elaeis guineensis]	1.63687	0.0001	3.37906	6.45578	3.88588	9.68908	7.01628	7.90624	8.34288	1.37788	0.977288	1.10532	0.558945	1.35351	0.863483	0.818918	1.45012	0.905047
evm.TU.Cha10g010050	Cyclic nucleotide-gated ion channel like [Actinidia chinensis var. chinensis]	8.82836	3.76722	26.2929	7.84207	5.21066	8.08086	4.25675	6.98284	6.95834	50.613	48.8155	49.8075	50.2079	58.5074	51.2361	47.8313	56.2221	55.4135
evm.TU.Cha10g006820	Disease resistance protein [Actinidia chinensis var. chinensis]	0.036234	0.0001	0.0001	0.325037	0.181152	0.296784	0.026925	0.108664	0.120305	0.074779	0.070144	0	0.107807	0	0.0613	0.130881	0.051149	0.024691
evm.TU.Cha10g006790	Disease resistance protein [Actinidia chinensis var. chinensis]	0.144223	0.0001	0.154394	5.44267	3.08289	5.48936	1.14493	2.49688	3.0387	0.132084	0.154595	0.079672	0.11735	0.055871	0.218109	0.10456	0.115686	0.178309
evm.TU.Cha10g006760	Disease resistance protein [Actinidia chinensis var. chinensis]	0.034813	0.0001	0.023256	1.22085	1.52884	1.42608	0.38701	0.762283	0.801335	0.066394	0.020138	0	0.022177	0	0.045269	0.040471	0.077742	0
evm.TU.Cha10g002820	Phospholipase/carboxyhydrolase [Handroanthus impetiginosus]	4.17418	1.22391	0.731616	31.3169	131.33	14.1621	12.5914	10.7214	10.5365	65.6596	79.6689	35.3607	24.3364	40.4845	26.9377	18.8515	49.9832	30.1599
evm.TU.Cha10g002640	Disease resistance protein [Actinidia chinensis var. chinensis]	0.625605	0.0001	0.0001	1.9722	0.606361	2.67595	0.534293	1.44418	1.02507	0	0.32621	0	0	0	0	0	0	0.665395
evm.TU.Cha10g002520	Disease resistance protein [Actinidia chinensis var. chinensis]	0.141322	0.0001	0.0001	0.462654	0.336321	0.31725	0.139059	0.424481	0.255958	1.11519	1.01582	1.10316	0.819731	0.836006	0.968434	1.43325	1.65695	1.64713
evm.TU.Cha10g002440	Disease resistance protein [Actinidia chinensis var. chinensis]	0.120014	0.063915	0.08451	0.573458	0.517851	0.285015	0.03124	0.304955	0.287193	1.91716	2.24738	0.615772	1.06176	1.81328	1.70118	1.58566	1.87501	2.2154
evm.TU.Cha10g002400	Disease resistance protein [Actinidia chinensis var. chinensis]	0.60577	0.0001	0.231837	2.88009	1.74479	3.27145	0.718978	2.78889	1.96292	2.17031	1.54317	1.06931	1.60954	2.35992	2.52254	2.25119	3.01316	3.53648
evm.TU.Cha10g002390	Disease resistance protein [Actinidia chinensis var. chinensis]	0.881667	0.063974	0.277036	4.66533	2.22471	4.63185	1.29802	3.85122	2.99713	4.77707	4.95846	2.53982	3.07823	3.44741	4.14184	4.89477	5.79267	6.08109
evm.TU.Cha10g001450	putative disease resistance RPP13-like protein 3 [Jatropha curcas]	12.2166	7.8556	15.2508	2.21959	1.76692	2.31321	0.707984	1.77758	2.14597	8.93312	9.36025	8.35776	8.80292	8.42128	8.70326	8.88041	9.59414	8.88963
evm.TU.Cha09g013840	putative disease resistance RPP8-like protein 2 [Vitis vinifera]	4.13567	2.04971	1.96639	0.0001	0.054197	0.0001	0.248749	0.218378	0.111212	7.96041	5.58167	2.31184	8.92154	11.5114	8.99282	4.4002	0	11.8455
evm.TU.Cha09g012600	hypothetical protein DVH24_000721 [Malus domestica]	4.84358	3.23825	1.67134	10.9492	16.8672	9.10504	9.16516	10.0457	9.56475	5.33477	4.8875	4.27932	7.36977	9.25517	6.99137	7.20063	8.66983	7.20693
evm.TU.Cha09g012250	RPM1-interacting protein, partial [Actinidia chinensis var. chinensis]	5.30912	4.15923	7.40794	7.99517	10.7795	11.3159	11.8733	13.3752	15.5605	6.7672	7.11496	4.51981	7.07413	6.74753	7.73172	6.00164	7.82825	6.34165
evm.TU.Cha09g010630	Disease resistance protein [Actinidia chinensis var. chinensis]	0.402387	0.262937	0.966627	0.180525	0.0001	0.132389	0.0001	0.0001	0.088176	1.34958	1.31334	0.975319	1.22849	1.10539	0.790877	0.732122	0.795429	1.1829
evm.TU.Cha09g010480	Disease resistance RPP8-like protein [Actinidia chinensis var. chinensis]	0.0557	0.0001	0.0001	2.11104	1.76613	2.80377	0.566986	1.67873	1.75416	0.177117	0.051696	0	0	0	0	0	0	0.0431
evm.TU.Cha09g008180	LysM domain-containing GPI-anchored protein [Actinidia chinensis var. chinensis]	3.38068	0.88546	0.755749	5.81836	17.1086	5.46235	4.06981	5.1357	6.19252	7.59319	7.9053	6.7158	5.28191	4.98171	8.02776	5.32629	7.61921	7.67486
evm.TU.Cha08g017930	heat shock protein 90-2 [Glycine max]	38.036	28.6937	38.7454	89.4377	108.936	79.7172	38.102	53.1874	49.6288	68.9057	66.838	39.6912	55.8354	60.4242	67.1086	49.4973	69.3519	77.2566
evm.TU.Cha08g016200	hypothetical protein VITISV_012395 [Vitis vinifera]	0.447182	0.234994	0.613362	2.41962	1.28297	2.93013	0.873268	1.94859	2.21103	1.38789	1.08636	1.23032	1.343	1.29469	1.54135	1.34426	1.9198	1.74141
evm.TU.Cha08g012120	probable WRKY transcription factor 31 [Coffea eugenioides]	14.8258	12.86	33.3053	6.5881	1.81781	18.6896	5.54523	1.75565	1.53258	4.23644	4.0233	4.02365	5.63737	8.7525	8.13107	6.05269	12.149	5.46043
evm.TU.Cha08g003880	persimmon protein WRKY7 [Diospyros kaki]	12.1523	8.8915	12.0665	4.71223	1.27005	6.77649	10.0436	14.329	17.0729	6.90709	8.10318	2.74645	5.87052	5.40324	6.26235	8.53054	6.69295	8.23023
evm.TU.Cha08g000020	PREDICTED: probable LRR receptor-like serine/threonine-protein kinase At4g36180 [Theobroma cacao]	1.82912	0.731022	1.52055	2.91959	1.18238	3.25916	3.31752	4.30351	4.06056	0.129529	0.179514	0.127122	0.121437	0.099824	0.220961	0.277276	0.385263	0.455433
evm.TU.Cha07g009990	WRKY transcription factor 65 [Actinidia chinensis var. chinensis]	6.27186	4.65599	5.41401	12.7759	9.21135	17.2051	11.7543	12.037	13.989	1.38237	1.37261	0.427217	2.81995	3.0585	3.01872	2.47629	3.56516	3.43307
evm.TU.Cha07g006730	disease resistance protein At4g27190-like [Hevea brasiliensis]	0.240391	0.0001	0.121932	0.535503	0.0001	0.599537	0.240177	1.13448	0.595978	0.332716	0.398605	0.115634	0.248333	0.243973	0.165695	0.532197	0.647658	0.560131
evm.TU.Cha07g001610	Cyclic nucleotide-gated ion channel like [Actinidia chinensis var. chinensis]	3.03723	5.48218	9.04952	0.910777	0.165152	1.72103	0.619633	0.654576	0.752501	30.3068	33.0923	43.7811	16.0402	13.7008	13.8536	21.0086	13.0355	11.5599
evm.TU.Cha06g020810	LRR receptor-like serine/threonine-protein kinase GSO1 [Vitis vinifera]	15.7654	6.90327	10.4626	61.047	23.7739	66.5653	30.5875	44.13	42.9074	132.05	152.916	132.336	192.448	245.447	218.077	136.26	194.035	156.905
evm.TU.Cha06g020220	PREDICTED: somatic embryogenesis receptor kinase 1-like [Ipomoea nil]	7.43673	1.3911	2.08586	19.6445	22.5468	19.3957	23.1969	22.6742	17.9355	6.98017	7.48903	3.05207	3.99235	3.61084	4.53062	4.11289	2.81772	5.04328
evm.TU.Cha06g017230	LRR receptor-like serine/threonine-protein kinase [Actinidia chinensis var. chinensis]	0.456561	0.099834	0.0001	1.09559	2.06947	0.657934	1.19947	0.613534	0.377893	0.274087	0.118512	0.08595	0.432619	0.457084	0.599629	0.374574	0.523884	0.55629
evm.TU.Cha06g011940	calmodulin-like protein 3 [Sesamum indicum]	3.47735	5.56755	2.16265	6.87532	22.8789	7.7143	10.0586	8.38137	8.27792	12.417	12.0532	8.18891	7.33372	9.95202	11.5004	12.4321	14.8858	18.6408
evm.TU.Cha06g009970	Disease resistance protein [Actinidia chinensis var. chinensis]	0.710571	0.337092	1.08965	0.078704	0.113156	0.068173	0.045949	0.026011	0.0001	2.2053	1.49758	1.3878	1.35672	1.17964	1.47895	1.39052	0.974084	1.24795
evm.TU.Cha06g007100	Somatic embryogenesis receptor kinase [Actinidia chinensis var. chinensis]	0.322106	0.139293	0.303778	1.65917	0.910186	2.79374	0.568581	0.33451	0.319088	0.297058	0.532812	0.103164	0.218379	0.253193	0.174309	0.308488	0.149988	0.189758
evm.TU.Cha06g000300	LysM domain-containing GPI-anchored protein like [Actinidia chinensis var. chinensis]	18.2069	18.4477	10.4243	37.9232	80.0056	36.6389	38.0281	36.9744	36.0293	23.8694	20.5204	9.82676	19.7703	27.903	34.4342	16.8692	29.4349	25.4825
evm.TU.Cha05g014200	Disease resistance protein [Actinidia chinensis var. chinensis]	3.32863	6.9766	9.24299	0.574811	0.211907	0.585469	0.802262	0.787237	0.797468	2.45413	4.43178	3.75028	2.63944	0	3.12159	2.51972	2.71429	2.39425
evm.TU.Cha05g014150	Disease resistance protein [Actinidia chinensis var. chinensis]	0.027422	0.075774	0.0001	1.5762	1.12552	0.973354	0.563523	0.864994	1.04347	0.155994	0.219372	0.125952	0.079718	0.336124	0.149273	0.223362	0.268828	0.141961
evm.TU.Cha05g014100	Disease resistance protein [Actinidia chinensis var. chinensis]	0.65499	1.27481	2.22185	0.43036	0.151029	0.345654	0.392049	0.65342	0.339967	0.258495	0.332797	0.625273	0.348908	0.360918	0.47857	0.511047	0.735178	0.31213
evm.TU.Cha05g013180	Disease resistance protein [Actinidia chinensis var. chinensis]	0.44025	0.0001	0.935753	0.0001	0.0001	0.130279	0.0001	0.0001	0.0001	0	0.023969	0	0	0	0	0	0.024629	0.101703
evm.TU.Cha05g010400	probable LRR receptor-like serine/threonine-protein kinase At3g47570 [Solanum pennellii]	2.33367	1.30096	2.28857	5.6019	2.92586	6.4763	5.90443	5.49733	5.70475	8.72281	11.6196	8.58283	9.44548	13.1609	13.7634	10.311	17.0084	11.9113
evm.TU.Cha05g009780	WRKY transcription factor 6 [Camellia sinensis]	5.70498	2.95205	2.68585	0.965288	1.01115	1.8315	1.58827	0.362638	0.64689	5.06801	5.88868	6.56898	6.79148	6.56025	7.26323	6.08052	5.55218	5.33073
evm.TU.Cha05g009250	Scarecrow-like protein [Actinidia chinensis var. chinensis]	0.781396	0.770672	0.913712	0.0001	0.0001	0.0001	0.0001	0.0001	0.0001	0.156584	0.35669	0.162865	0.461074	0.379354	0.273453	0.253558	0.232458	0.224729
evm.TU.Cha05g008690	putative disease resistance protein At1g50180 [Olea europaea var. sylvestris]	0.109964	0.0001	0.33596	0.963058	1.36143	1.62012	1.00075	1.24608	1.33991	0.455805	0.176193	0.370205	0.400916	0.196715	0.302898	0.347141	0.173481	0.297255
evm.TU.Cha05g008270	Receptor kinase-like protein Xa21, processed [Actinidia chinensis var. chinensis]	0.276235	0.077695	0.361374	0.183687	0.147333	0.201343	0.0001	0.0001	0.104719	8.87943	9.60995	12.7124	7.21526	8.06474	5.13287	7.09652	5.94545	4.8375
evm.TU.Cha04g022660	WRKY transcription factor 70 [Actinidia chinensis var. chinensis]	3.95487	1.05252	2.609	5.82248	12.9125	8.50581	4.04955	11.7209	7.83461	3.65566	5.23376	0.627244	1.71173	3.66795	3.73239	1.65729	3.54282	4.74858
evm.TU.Cha04g010730	PREDICTED: cyclic nucleotide-gated ion channel 17 [Vitis vinifera]	2.86207	0.375036	1.75326	6.26675	10.0251	4.81457	3.11783	4.78029	5.63987	2.11443	2.09974	1.41751	3.30772	2.76841	3.93928	3.36717	5.76578	4.50459
evm.TU.Cha04g009840	EF hand calcium-binding family protein [Theobroma cacao]	284.222	1038.03	585.106	105.746	10.1215	119.058	224.349	248.942	230.42	144.602	141.007	169.299	98.9641	96.2886	68.5658	82.145	52.1617	56.2722
evm.TU.Cha04g000480	disease resistance protein RPP13-like [Sesamum indicum]	0.49334	0.470519	0.993415	1.85987	1.22543	3.0294	1.49612	2.1618	2.26663	1.4233	0.770256	0.844061	1.82776	2.4057	1.55485	1.39022	2.32173	1.87307
evm.TU.Cha03g015520	LRR receptor-like serine/threonine-protein kinase precursor [Actinidia chinensis var. chinensis]	7.85597	6.74861	3.29284	13.2737	16.5977	14.5373	13.4179	13.8402	12.2813	2.99002	3.21086	3.19981	4.11144	6.23326	6.06003	4.89094	6.41683	6.93311
evm.TU.Cha03g010390	Calcium-dependent protein kinase [Actinidia chinensis var. chinensis]	9.5644	2.16444	3.4147	9.80916	16.7105	10.9729	8.48065	9.67976	11.7363	6.9017	6.50997	3.10154	7.38297	7.50985	7.73908	7.15352	8.18244	9.35393
evm.TU.Cha03g008510	CBS domain-containing protein [Actinidia chinensis var. chinensis]	12.5478	15.4344	31.7457	11.5466	5.21698	12.1026	10.0187	11.8508	11.4349	20.7905	19.282	21.6463	18.3453	16.0447	14.6434	17.7802	13.0318	15.6334
evm.TU.Cha02g017950	hypothetical protein DVH24_030350 [Malus domestica]	26.9246	11.6793	19.0003	48.0714	39.6645	48.6769	30.2735	44.0323	41.0084	33.8272	29.6162	19.7795	39.9441	44.9792	40.7957	39.4648	47.8096	50.3062
evm.TU.Cha02g017940	putative disease resistance RPP8-like protein 2 [Vitis vinifera]	19.8409	6.0477	11.7597	35.5112	27.8832	37.3881	16.9734	26.9541	34.3566	22.9773	23.1287	17.0168	29.6888	28.0636	34.3272	26.1495	34.0831	35.839
evm.TU.Cha02g017920	putative disease resistance protein At1g50180 [Populus trichocarpa]	5.76947	1.82068	3.02635	7.59612	5.25323	7.89131	6.46328	7.91381	8.24876	5.54444	3.88868	3.35311	7.06306	9.12301	9.71058	7.1254	9.11865	7.32365
evm.TU.Cha02g014540	pathogenesis related protein [Camellia sinensis]	13.5709	11.5309	6.47932	36.113	1.0424	24.8844	37.0067	65.111	52.0125	53.9704	80.6996	49.2624	134.644	73.2514	175.959	32.2254	65.3864	104.23
evm.TU.Cha02g012290	Disease resistance protein [Actinidia chinensis var. chinensis]	0.352369	0.189415	1.0594	0.142723	0.059575	0.21749	0.144038	0.272201	0.212541	1.12514	0.914096	1.48421	2.34137	1.52375	1.26925	1.49906	1.70566	0.886699
evm.TU.Cha02g012260	Disease resistance protein [Actinidia chinensis var. chinensis]	0.573603	0.071178	1.39898	0.0001	0.0001	0.0001	0.0001	0.0001	0.0001	1.04145	2.03816	0.94382	1.16521	1.35062	1.36063	1.11755	1.48729	1.10919
evm.TU.Cha02g012000	Disease resistance protein [Actinidia chinensis var. chinensis]	2.13375	0.751602	8.94418	1.05179	1.98772	1.53293	0.666602	1.2121	1.38824	11.1668	13.9193	11.8214	10.713	15.2726	17.0268	11.5068	11.9715	10.4291
evm.TU.Cha02g011990	Disease resistance protein [Actinidia chinensis var. chinensis]	2.90095	0.207836	1.5847	0.181338	0.361164	0.094499	0.068697	0.235737	0.186516	4.12278	4.76682	2.9464	6.71608	8.47191	8.11128	5.56754	8.42334	7.33085
evm.TU.Cha02g010980	PREDICTED: disease resistance protein RPM1-like [Pyrus x bretschneideri]	37.5245	17.3335	49.5976	11.7335	10.4942	11.343	5.27593	8.871	8.26507	75.6145	65.9166	87.3366	47.7984	44.8896	57.8906	74.4062	70.4618	71.8157
evm.TU.Cha02g005650	Disease resistance protein [Actinidia chinensis var. chinensis]	0.0001	0.0001	0.032403	0.434309	0.199586	0.637506	0.303978	0.576912	0.494195	0	0	0	0.027875	0	0	0	0	0
evm.TU.Cha02g005530	Disease resistance protein [Actinidia chinensis var. chinensis]	6.78337	2.86286	21.6288	5.2682	2.36494	5.15372	2.54461	5.25719	4.71349	33.2137	35.1153	36.4315	30.3041	30.0425	30.2672	33.3743	31.2807	27.684
evm.TU.Cha02g002930	Somatic embryogenesis receptor kinase [Actinidia chinensis var. chinensis]	1.72203	0.353457	0.585131	1.44897	8.46997	1.197	1.4203	1.40167	1.52531	1.62152	1.58232	2.08885	1.12027	0.66372	0.833517	1.07021	0.999825	0.784428
evm.TU.Cha02g000930	WRKY transcription factor 53 [Actinidia chinensis var. chinensis]	4.01804	4.74923	3.69163	1.64505	0.64837	1.59011	1.70948	0.254729	0.679621	5.72037	4.42269	1.56169	6.07619	12.162	8.7879	4.27675	8.64606	6.21739
evm.TU.Cha01g019200	disease resistance protein At4g27190-like [Hevea brasiliensis]	0.749611	0.0001	0.375371	1.98469	0.407916	2.98352	2.42812	1.5517	1.59167	0	0	0	0	0	0	0.031715	0	0
evm.TU.Cha01g017840	PREDICTED: probable calcium-binding protein CML23 [Nelumbo nucifera]	7.30219	9.00545	4.99067	21.6358	38.6224	19.206	30.6623	26.9544	26.6198	13.9102	12.5273	9.80631	26.2127	34.903	29.3289	42.0074	53.8955	60.0525
evm.TU.Cha01g015180	protein OPAQUE10-like [Olea europaea var. sylvestris]	0.301368	0.0001	0.189123	0.505414	2.01223	0.348689	0.293582	0.462608	0.365981	1.11173	0.991153	0.512535	0.6157	0.560261	0.398709	1.11686	0.802552	0.713987
evm.TU.Cha01g014820	Lipase-like [Actinidia chinensis var. chinensis]	3.54787	1.13807	6.9956	1.47325	1.05021	2.91836	0.566357	0.46327	0.66858	4.17439	4.22546	3.37603	4.49764	4.84736	8.34966	2.76415	8.0546	3.27045
evm.TU.Cha01g012870	Esterase [Actinidia chinensis var. chinensis]	1.55152	0.814745	1.09978	5.17907	5.58214	3.67653	1.53524	3.53025	3.81345	3.46012	4.19457	4.03392	3.11726	3.90129	1.36297	2.56575	2.85915	2.83669
evm.TU.Cha01g007660	Somatic embryogenesis receptor kinase [Actinidia chinensis var. chinensis]	7.25181	2.16233	2.95587	15.9213	10.6736	12.508	9.31109	13.6589	15.2717	9.59442	8.07074	7.62774	8.68482	7.77761	6.90763	9.1658	9.79713	9.08587
