# Supplementary material for: Tea plant (Camellia sinensis) lipid metabolism pathway modulated by tea field microbe (Colletotrichum camelliae) to promote disease
Source: Hortic Res. 2023 Feb 21;10(4):uhad028. doi: 10.1093/hr/uhad028 (PMC10117433; doi:10.1093/hr/uhad028)
Supplement: Web_Material_uhad028 [file web_material_uhad028.zip › additional file 5.xlsx]

## Sheet: CCLJ vs CKLJ
Pathway	diff_metabolite	number of diff_metabolite
00130(Ubiquinone and other terpenoid-quinone biosynthesis)	Tyrosine;4-Hydroxybenzoic acid;	2
00140(Steroid hormone biosynthesis)	17a-Estradiol;	1
00261(Monobactam biosynthesis)	Tyrosine;	1
00270(Cysteine and methionine metabolism)	S-Adenosylhomocysteine;	1
00350(Tyrosine metabolism)	Tyrosine;	1
00360(Phenylalanine metabolism)	Tyrosine;2-Phenylacetamide;4-Hydroxybenzoic acid;	3
00400(Phenylalanine, tyrosine and tryptophan biosynthesis)	Tyrosine;Protocatechuic acid;(-)-Quinic acid;	3
00564(Glycerophospholipid metabolism)	Phosphocholine;	1
00591(Linoleic acid metabolism)	9,12,13-TriHOME;	1
00592(alpha-Linolenic acid metabolism)	Jasmonic acid;Traumatin;	2
00730(Thiamine metabolism)	Tyrosine;	1
00760(Nicotinate and nicotinamide metabolism)	Niacinamide;	1
00860(Porphyrin and chlorophyll metabolism)	Pheophorbide a;	1
00970(Aminoacyl-tRNA biosynthesis)	Tyrosine;	1
00982(Drug metabolism - cytochrome P450)	Citalopram;	1
01100(Metabolic pathways)	Phosphocholine;Tyrosine;Jasmonic acid;Protocatechuic acid;trans-Caffeic acid;4-Hydroxybenzoic acid;Niacinamide;Luteolin;S-Adenosylhomocysteine;	9
01210(2-Oxocarboxylic acid metabolism)	Tyrosine;	1
01230(Biosynthesis of amino acids)	Tyrosine;S-Adenosylhomocysteine;	2
04152(AMPK signaling pathway)	Epigallocatechin gallate;	1
04212(Longevity regulating pathway - worm)	Niacinamide;	1
04728(Dopaminergic synapse)	Tyrosine;	1
04916(Melanogenesis)	Tyrosine;	1
04917(Prolactin signaling pathway)	Tyrosine;	1
04974(Protein digestion and absorption)	Tyrosine;	1
04977(Vitamin digestion and absorption)	Niacinamide;	1
05012(Parkinson's disease)	Tyrosine;	1
05030(Cocaine addiction)	Tyrosine;	1
05031(Amphetamine addiction)	Tyrosine;	1
05034(Alcoholism)	Tyrosine;	1
05230(Central carbon metabolism in cancer)	Tyrosine;	1
05231(Choline metabolism in cancer)	Phosphocholine;	1

## Sheet: CPmLJ vs CKLJ
Pathway	diff_metabolite	number of diff_metabolite
00220(Arginine biosynthesis)	L-Arginine;Arginine;	2
00261(Monobactam biosynthesis)	L-Arginine;Arginine;	2
00270(Cysteine and methionine metabolism)	S-Adenosylhomocysteine;	1
00330(Arginine and proline metabolism)	L-Arginine;Arginine;	2
00360(Phenylalanine metabolism)	L-Phenylalanine;	1
00400(Phenylalanine, tyrosine and tryptophan biosynthesis)	L-Phenylalanine;	1
00472(D-Arginine and D-ornithine metabolism)	L-Arginine;Arginine;	2
00591(Linoleic acid metabolism)	13-OxoODE;Gamma-Linolenic acid;Linoleic acid;9,12,13-TriHOME;	4
00860(Porphyrin and chlorophyll metabolism)	Pheophorbide a;	1
00970(Aminoacyl-tRNA biosynthesis)	L-Phenylalanine;L-Arginine;Arginine;	3
00982(Drug metabolism - cytochrome P450)	Citalopram;	1
01040(Biosynthesis of unsaturated fatty acids)	Gamma-Linolenic acid;Linoleic acid;	2
01100(Metabolic pathways)	Gamma-Linolenic acid;S-Adenosylhomocysteine;L-Phenylalanine;Luteolin;L-Arginine;Linoleic acid;trans-Zeatin;Arginine;	8
01210(2-Oxocarboxylic acid metabolism)	L-Phenylalanine;	1
01230(Biosynthesis of amino acids)	S-Adenosylhomocysteine;L-Phenylalanine;L-Arginine;Arginine;	4
02010(ABC transporters)	L-Phenylalanine;L-Arginine;Arginine;	3
04152(AMPK signaling pathway)	Epigallocatechin gallate;	1
04974(Protein digestion and absorption)	L-Phenylalanine;L-Arginine;Arginine;	3
04978(Mineral absorption)	L-Phenylalanine;	1
05014(Amyotrophic lateral sclerosis (ALS))	L-Arginine;Arginine;	2
05132(Salmonella infection)	L-Arginine;Arginine;	2
05142(Chagas disease (American trypanosomiasis))	L-Arginine;Arginine;	2
05146(Amoebiasis)	L-Arginine;Arginine;	2
05230(Central carbon metabolism in cancer)	L-Phenylalanine;L-Arginine;Arginine;	3

## Sheet: CCZC vs CKZC
Pathway ID	Pathway	diff_metabolite	number of diff_metabolite
map02010	01110(Biosynthesis of secondary metabolites)	Tyrosine;7-hydroxy-coumarin;L-Lysine;2-Coumaric acid;Phenylalanine;Coumarin;	6
map00970	00220(Arginine biosynthesis)	Glutamine;L-Glutamine;	2
map00360	00730(Thiamine metabolism)	Tyrosine;	1
map00400	01064(Biosynthesis of alkaloids derived from ornithine, lysine and nicotinic acid)	L-Lysine;Phenylalanine;	2
map00250	00460(Cyanoamino acid metabolism)	Tyrosine;Phenylalanine;	2
map00220	00591(Linoleic acid metabolism)	9,10-Dihydroxy-12Z-octadecenoic acid;Alpha-dimorphecolic acid;	2
map00300	01063(Biosynthesis of alkaloids derived from shikimate pathway)	Tyrosine;Phenylalanine;	2
map00310	00250(Alanine, aspartate and glutamate metabolism)	Glutamine;L-Glutamine;	2
map00350	00780(Biotin metabolism)	L-Lysine;	1
map00940	00965(Betalain biosynthesis)	Tyrosine;	1
map00966	01100(Metabolic pathways)	Adenine;Tyrosine;Glutamine;L-Lysine;Phenylalanine;L-Glutamine;	6
map00960	01070(Biosynthesis of plant hormones)	Phenylalanine;	1
map00965	01061(Biosynthesis of phenylpropanoids)	7-hydroxy-coumarin;Phenylalanine;	2
map00950	00400(Phenylalanine, tyrosine and tryptophan biosynthesis)	Tyrosine;Phenylalanine;	2
map00261	01060(Biosynthesis of plant secondary metabolites)	Tyrosine;Glutamine;L-Lysine;Phenylalanine;L-Glutamine;	5
map00052	00908(Zeatin biosynthesis)	Adenine;	1
map00630	00230(Purine metabolism)	Adenine;Glutamine;L-Glutamine;	3
map01060	00300(Lysine biosynthesis)	L-Lysine;	1
map01064	00360(Phenylalanine metabolism)	Tyrosine;2-Coumaric acid;Phenylalanine;2-Phenylacetamide;	4
map01063	00960(Tropane, piperidine and pyridine alkaloid biosynthesis)	L-Lysine;Phenylalanine;	2
map01061	00350(Tyrosine metabolism)	Tyrosine;	1
map01070	00310(Lysine degradation)	L-Lysine;	1
map00910	02010(ABC transporters)	Glutamine;D-(+)-Raffinose;L-Lysine;Phenylalanine;L-Glutamine;	5
map01110	00630(Glyoxylate and dicarboxylate metabolism)	Glutamine;L-Glutamine;	2
map01100	00940(Phenylpropanoid biosynthesis)	Tyrosine;2-Coumaric acid;Phenylalanine;Coumarin;	4
map01230	00240(Pyrimidine metabolism)	Glutamine;L-Glutamine;	2
map01210	00130(Ubiquinone and other terpenoid-quinone biosynthesis)	Tyrosine;	1
map00564	00564(Glycerophospholipid metabolism)	LysoPE 18:3;LysoPE 18:2;LysoPE 18:1;LysoPC 18:3;	4
map00591	00950(Isoquinoline alkaloid biosynthesis)	Tyrosine;	1
map00780	00910(Nitrogen metabolism)	Glutamine;L-Glutamine;	2
map00730	01230(Biosynthesis of amino acids)	Tyrosine;Glutamine;L-Lysine;Phenylalanine;L-Glutamine;	5
map00130	00052(Galactose metabolism)	D-(+)-Raffinose;	1
map00460	01210(2-Oxocarboxylic acid metabolism)	Tyrosine;L-Lysine;Phenylalanine;	3
map00908	00970(Aminoacyl-tRNA biosynthesis)	Tyrosine;Glutamine;L-Lysine;Phenylalanine;L-Glutamine;	5
map00230	00261(Monobactam biosynthesis)	Tyrosine;	1
map00240	00966(Glucosinolate biosynthesis)	Tyrosine;Phenylalanine;	2

## Sheet: CPmZC vs CKZC
Pathway	diff_metabolite	number of diff_metabolite
00052(Galactose metabolism)	D-(+)-Raffinose;	1
01063(Biosynthesis of alkaloids derived from shikimate pathway)	Phenylalanine;Tyrosine;	2
00944(Flavone and flavonol biosynthesis)	Quercetin;	1
00941(Flavonoid biosynthesis)	Quercetin;	1
00592(alpha-Linolenic acid metabolism)	Jasmonic acid;	1
00730(Thiamine metabolism)	Tyrosine;	1
00950(Isoquinoline alkaloid biosynthesis)	Tyrosine;	1
00360(Phenylalanine metabolism)	Phenylalanine;4-Coumaric acid;2-Phenylacetamide;Tyrosine;2-Coumaric acid;	5
01070(Biosynthesis of plant hormones)	Phenylalanine;Jasmonic acid;	2
00460(Cyanoamino acid metabolism)	Phenylalanine;Tyrosine;	2
01061(Biosynthesis of phenylpropanoids)	Phenylalanine;4-Coumaric acid;7-hydroxy-coumarin;	3
01230(Biosynthesis of amino acids)	Phenylalanine;L-Glutamine;Tyrosine;	3
00564(Glycerophospholipid metabolism)	LysoPE 18:2;LysoPE 18:3;LysoPC 18:3;LysoPE 18:1;	4
01100(Metabolic pathways)	Phenylalanine;4-Coumaric acid;2-Methylbenzaldehyde;L-Glutamine;Jasmonic acid;Tyrosine;Adenine;Quercetin;	8
02010(ABC transporters)	Phenylalanine;D-(+)-Raffinose;L-Glutamine;	3
01060(Biosynthesis of plant secondary metabolites)	Phenylalanine;L-Glutamine;Jasmonic acid;Tyrosine;	4
00908(Zeatin biosynthesis)	Adenine;	1
00940(Phenylpropanoid biosynthesis)	Phenylalanine;4-Coumaric acid;Coumarin;Tyrosine;2-Coumaric acid;	5
00250(Alanine, aspartate and glutamate metabolism)	L-Glutamine;	1
00910(Nitrogen metabolism)	L-Glutamine;	1
00130(Ubiquinone and other terpenoid-quinone biosynthesis)	4-Coumaric acid;Tyrosine;	2
00220(Arginine biosynthesis)	L-Glutamine;	1
00970(Aminoacyl-tRNA biosynthesis)	Phenylalanine;L-Glutamine;Tyrosine;	3
00960(Tropane, piperidine and pyridine alkaloid biosynthesis)	Phenylalanine;	1
04075(Plant hormone signal transduction)	Jasmonic acid;	1
00400(Phenylalanine, tyrosine and tryptophan biosynthesis)	Phenylalanine;Tyrosine;	2
01210(2-Oxocarboxylic acid metabolism)	Phenylalanine;Tyrosine;	2
01064(Biosynthesis of alkaloids derived from ornithine, lysine and nicotinic acid)	Phenylalanine;	1
00230(Purine metabolism)	L-Glutamine;Adenine;	2
00965(Betalain biosynthesis)	Tyrosine;	1
00966(Glucosinolate biosynthesis)	Phenylalanine;Tyrosine;	2
00240(Pyrimidine metabolism)	L-Glutamine;	1
00591(Linoleic acid metabolism)	9,10-Dihydroxy-12Z-octadecenoic acid;Alpha-dimorphecolic acid;	2
00630(Glyoxylate and dicarboxylate metabolism)	L-Glutamine;	1
01110(Biosynthesis of secondary metabolites)	Phenylalanine;4-Coumaric acid;Coumarin;7-hydroxy-coumarin;Jasmonic acid;Tyrosine;2-Coumaric acid;Quercetin;	8
00261(Monobactam biosynthesis)	Tyrosine;	1
00350(Tyrosine metabolism)	4-Coumaric acid;Tyrosine;	2
