# Supplementary material for: Tea plant (Camellia sinensis) lipid metabolism pathway modulated by tea field microbe (Colletotrichum camelliae) to promote disease
Source: Hortic Res. 2023 Feb 21;10(4):uhad028. doi: 10.1093/hr/uhad028 (PMC10117433; doi:10.1093/hr/uhad028)
Supplement: Web_Material_uhad028 [file web_material_uhad028.zip › additional file 6.xlsx]

## Sheet: CCLJ_CKLJ_diff_gene_expression
gene_id	FPKM.CC1	FPKM.CC2	FPKM.CC3	FPKM.CK1	FPKM.CK2	FPKM.CK3
evm.TU.ChaUn11799.4	0.0001	0.0001	0.0001	55.6028	54.671	65.073
evm.TU.Cha15g004830	0.0001	0.0001	0.0001	7.65742	15.1596	20.0643
evm.TU.Cha07g008580	5.01505	2.91441	4.57088	0.0001	0.0001	0.0001
evm.TU.Cha04g020780	7.44692	26.1432	31.0063	0.0001	0.0001	0.0001
evm.TU.ChaUn8685.5	36.1659	36.3964	35.3332	0.401007	0.050223	0.047661
evm.TU.Cha08g018770	16.7944	30.8577	13.458	0.126331	0.0001	0.0001
evm.TU.ChaUn9231.4	1.01538	1.80786	3.06571	83.4012	83.0021	53.4212
evm.TU.ChaUn10777.1	0.114474	0.551175	0.200449	34.0164	21.3266	52.6226
evm.TU.ChaUn12231.1	0.0001	0.0001	0.0001	3.67833	6.13099	5.28532
evm.TU.Cha08g007620	366.174	285.145	346.332	7.09146	0.682768	2.9233
evm.TU.ChaUn7748.1	46.2458	56.4236	36.5189	0.604387	0.0001	0.420237
evm.TU.ChaUn31654.1	17.0592	14.4815	12.4622	0.0001	0.0001	0.0001
evm.TU.ChaUn16624.1	7.42583	6.12439	6.77852	0.064285	0.0001	0.0001
evm.TU.Cha15g010580	12.9605	9.10391	12.9722	121.496	347.737	452.171
evm.TU.Cha10g001340	0.023263	0.176236	0.048486	6.16228	10.2728	6.8273
evm.TU.Cha05g002930	15.0509	10.3875	13.3546	0.220167	0.058418	0.0001
evm.TU.Cha09g007020	2.5577	4.44296	2.64255	41.141	45.9483	42.3675
evm.TU.Cha06g019400	403.269	1276.2	125.087	7.34757	4.88686	2.73056
evm.TU.ChaUn6806.1	79.2258	96.1689	75.5599	2.48221	2.21214	0.374016
evm.TU.Cha03g014090	24.9696	136.338	3.14341	0.0001	0.0001	0.068552
evm.TU.Cha10g013430	0.442615	0.074515	0.733982	13.4276	40.5625	22.9404
evm.TU.ChaUn21920.1	847.206	1952.48	308.457	15.6079	14.4329	3.66863
evm.TU.ChaUn6909.3	7.75513	4.61963	8.32847	0.072354	0.0001	0.0001
evm.TU.ChaUn10482.1	9.05001	5.19336	9.46238	0.0001	0.0001	0.0001
evm.TU.Cha12g012880	0.0001	0.0001	0.0001	2.34817	1.60029	1.2557
evm.TU.Cha04g002900	0.0001	0.0001	0.0001	3.39105	3.11978	7.12703
evm.TU.ChaUn30338.1	5.37294	165.523	3.33764	0.0001	0.0001	0.0001
evm.TU.Cha06g019920	3.4522	2.24821	2.32518	0.0001	0.0001	0.0001
evm.TU.Cha13g005810	11.9287	30.8923	4.54965	0.297853	0.104813	0.246116
evm.TU.ChaUn11751.3	0.0001	0.0001	0.0001	6.22096	6.17532	4.95928
evm.TU.Cha12g006230	0.0001	0.188603	0.292265	55.4206	22.218	5.41003
evm.TU.Cha02g008870	15.7822	21.3963	7.99361	0.834512	0.461416	0.548922
evm.TU.Cha03g013590	13.7922	70.7295	8.078	0.346337	0.506372	0.431901
evm.TU.Cha12g011010	0.611228	0.986653	1.08932	12.3426	9.20622	13.2817
evm.TU.Cha11g013300	55.2898	49.9001	55.6592	5.24556	2.5745	6.13545
evm.TU.Cha11g012600	4.08729	3.33584	4.90755	24.9062	69.6715	111.879
evm.TU.Cha08g008200	8.95643	264.127	6.3023	0.067594	0.106846	0.099225
evm.TU.Cha04g016320	19.856	45.2693	15.1709	0.458018	0.0001	0.084347
evm.TU.Cha05g004680	20.3733	81.9795	12.0759	0.920435	0.30433	0.130059
evm.TU.ChaUn18860.1	0.107063	0.0001	0.019862	2.75745	3.90931	8.57356
evm.TU.ChaUn19919.2	7.01538	18.4493	4.16604	0.088528	0.0001	0.0001
evm.TU.Cha10g001350	0.0001	0.0001	0.034068	2.37837	4.96408	2.38493
evm.TU.Cha02g014640	39.8231	45.9931	44.5148	4.99828	3.48834	3.01808
evm.TU.ChaUn9131.1	5.74005	8.82534	3.83789	0.103222	0.0001	0.0001
evm.TU.Cha08g007820	4.05958	44.144	2.04267	0.0001	0.0001	0.061139
evm.TU.Cha02g007120	0.0001	0.0001	0.0001	1.01497	0.314991	4.10043
evm.TU.Cha08g013650	0.468451	0.714591	0.556059	6.1257	25.5333	16.4468
evm.TU.Cha04g021950	0.646057	28.924	0.978185	0.0001	0.0001	0.0001
evm.TU.Cha01g023140	4.94069	5.74424	5.19639	0.0001	0.0001	0.0001
evm.TU.ChaUn15007.1	0.643793	1.00835	0.867677	0.0001	0.0001	0.0001
evm.TU.ChaUn21130.1	1.52624	1.0742	1.02573	0.0001	0.0001	0.0001
evm.TU.Cha03g002010	1.03024	1.77209	0.67305	0.0001	0.0001	0.0001
evm.TU.Cha12g010870	36.9842	7.8947	28.1484	0.983259	0.226528	0.663945
evm.TU.Cha07g007340	1.25029	1.05707	1.30526	0.0001	0.0001	0.0001
evm.TU.Cha10g006760	1.22085	1.52884	1.42608	0.034813	0.0001	0.023256
evm.TU.Cha14g007840	0.845717	0.191458	0.995593	11.4754	9.24997	20.3118
evm.TU.Cha10g005300	3.20655	4.05511	2.10059	25.3103	27.0297	31.0116
evm.TU.Cha07g003140	0.305602	0.047922	0.0001	2.80774	30.8323	68.476
evm.TU.Cha01g001730	0.0001	0.0001	0.0001	2.10392	1.15069	1.74852
evm.TU.ChaUn20689.3	0.0001	0.0001	0.582875	18.8068	24.3126	18.4486
evm.TU.ChaUn25335.1	3.32529	2.69401	1.47404	0.0001	0.0001	0.0001
evm.TU.ChaUn9028.2	0.0001	0.0001	0.0001	4.09806	4.80465	3.85197
evm.TU.Cha01g021760	18.8687	49.1065	7.10786	0.792587	0.485794	1.56069
evm.TU.Cha11g006450	1.36892	0.584497	1.41901	0.0001	0.0001	0.0001
evm.TU.Cha05g009250	0.0001	0.0001	0.0001	0.781396	0.770672	0.913712
evm.TU.ChaUn10108.7	4.90973	0.830794	8.34586	0.089702	0.018477	0.0001
evm.TU.Cha07g003300	5.86403	131.466	1.98044	0.18713	0.040471	0.194248
evm.TU.ChaUn16437.3	0.0001	0.0001	0.0001	2.86218	1.1072	0.611937
evm.TU.ChaUn6562.3	0.812497	1.15035	0.626337	0.0001	0.0001	0.0001
evm.TU.ChaUn11915.1	0.302162	0.025849	0.244528	2.85507	3.43032	20.7179
evm.TU.Cha03g002920	0.0001	0.0001	0.0001	4.04519	7.5994	4.96025
evm.TU.Cha09g010480	2.11104	1.76613	2.80377	0.0557	0.0001	0.0001
evm.TU.Cha05g014110	1.70677	1.38972	2.21108	0.0001	0.0001	0.0001
evm.TU.Cha02g013530	28.8312	58.0097	18.9133	2.06348	2.16598	1.41815
evm.TU.Cha10g012330	1.94688	10.7218	0.471902	0.0001	0.0001	0.0001
evm.TU.ChaUn20278.1	3.78495	1.20972	5.25179	0.0001	0.0001	0.0001
evm.TU.Cha08g008240	34.3046	61.0755	34.6472	4.07119	0.478033	0.575075
evm.TU.ChaUn14940.1	0.0001	0.0001	0.0001	3.6497	2.31497	1.79283
evm.TU.Cha03g019010	0.840331	0.909838	1.80876	0.0001	0.0001	0.0001
evm.TU.Cha09g000190	0.0001	0.0001	0.0001	2.53795	3.15104	4.23865
evm.TU.Cha10g006790	5.44267	3.08289	5.48936	0.144223	0.0001	0.154394
evm.TU.Cha01g022340	0.0001	0.0001	0.0001	1.60471	1.73047	0.830962
evm.TU.ChaUn21617.1	0.984015	0.139377	2.18632	17.2229	16.418	41.4247
evm.TU.Cha10g001360	0.0001	0.0001	0.0001	0.600509	1.43579	0.844233
evm.TU.Cha01g012270	1.75337	17.2591	1.19404	0.0001	0.046266	0.0001
evm.TU.Cha05g014200	0.574811	0.211907	0.585469	3.32863	6.9766	9.24299
evm.TU.ChaUn14657.1	2.69725	1.84838	1.56199	12.958	16.9435	16.4048
evm.TU.Cha03g011490	30.8411	80.2258	21.6912	5.08362	3.16603	2.10056
evm.TU.Cha05g003280	1.84309	1.30729	1.6109	0.0001	0.0001	0.0001
evm.TU.Cha09g011350	14.2594	126.635	6.84195	0.435169	0.0001	0.417753
evm.TU.Cha10g001450	2.21959	1.76692	2.31321	12.2166	7.8556	15.2508
evm.TU.Cha01g017920	13.3241	327.586	6.33589	0.430551	0.0001	0.450172
evm.TU.Cha01g021070	2.03692	9.40799	1.02986	0.0001	0.0001	0.0001
evm.TU.Cha02g009640	4.63113	8.29767	4.07365	0.312675	0.319309	0.140967
evm.TU.ChaUn37429.1	0.698814	0.900482	1.22014	0.0001	0.0001	0.0001
evm.TU.Cha03g004080	0.0001	0.0001	0.0001	0.338526	0.683263	0.97865
evm.TU.Cha08g008730	9.39037	462.385	3.39142	0.318214	0.408957	0.061165
evm.TU.ChaUn9242.3	1.51918	3.32225	2.22224	0.0001	0.0001	0.0001
evm.TU.Cha01g000890	108.354	65.7524	138.396	869.593	1979.78	436.344
evm.TU.ChaUn23057.2	25.1167	12.981	18.8439	106.78	100.641	107.834
evm.TU.ChaUn17658.2	0.833308	1.85728	1.30326	0.0001	0.0001	0.0001
evm.TU.Cha02g018300	0.636507	5.86941	0.404897	0.0001	0.0001	0.0001
evm.TU.ChaUn17209.1	5.50955	7.48956	6.50888	0.208181	0.0001	0.0001
evm.TU.ChaUn10348.2	4.21165	2.16073	2.89552	0.0001	0.0001	0.0001
evm.TU.Cha01g024730	2.12981	3.34937	2.09804	0.0001	0.0001	0.0001
evm.TU.Cha08g018110	35.3781	27.6054	31.0556	149.602	372.432	159.631
evm.TU.Cha09g012960	41.85	328.722	9.20493	1.84746	1.88036	0.322688
evm.TU.ChaUn10066.6	1.27255	56.5796	0.916334	0.0001	0.0001	0.072143
evm.TU.Cha14g003290	1.81119	1.6196	1.47412	0.0001	0.0001	0.0001
evm.TU.ChaUn8407.3	5.13687	4.95067	3.31322	22.4679	18.8096	29.7684
evm.TU.Cha10g014550	1.25741	1.25483	0.666354	0.026927	0.0001	0.0001
evm.TU.Cha04g009620	176.633	705.815	95.2305	17.2097	21.0408	17.7344
evm.TU.Cha08g013310	3.80533	4.12581	1.97427	0.099277	0.0001	0.0001
evm.TU.Cha02g017970	1.04125	1.55484	1.00858	0.0001	0.0001	0.0001
evm.TU.Cha02g007990	0.752908	0.632713	0.893728	0.0001	0.0001	0.0001
evm.TU.Cha09g007060	26.2129	49.5984	30.191	0.728493	0.0001	0.0001
evm.TU.Cha10g002820	31.3169	131.33	14.1621	4.17418	1.22391	0.731616
evm.TU.ChaUn5939.2	9.94534	5.65763	13.7052	0.209368	0.0001	0.0001
evm.TU.ChaUn26756.1	383.363	609.07	111.821	21.1647	23.4724	4.35207
evm.TU.Cha03g019350	10.6218	15.3356	13.6749	1.69547	0.118469	0.980416
evm.TU.ChaUn8851.6	2.14547	0.844245	2.02867	0.0001	0.0001	0.0001
evm.TU.Cha07g011870	0.801071	6.15876	0.244799	0.0001	0.0001	0.0001
evm.TU.Cha04g019040	2.76758	4.92435	2.8161	0.115832	0.0001	0.0001
evm.TU.ChaUn10638.1	5.74683	12.8182	2.61491	0.190487	0.0001	0.0001
evm.TU.Cha14g000030	1.63914	0.765559	1.9221	0.0001	0.0001	0.0001
evm.TU.ChaUn8685.4	19.2003	19.8292	18.7428	0.938257	0.0001	0.104383
evm.TU.Cha11g003900	45.0297	151.713	32.3066	8.8401	6.35653	5.0753
evm.TU.ChaUn12357.4	2.18602	1.5835	1.91699	0.0001	0.0001	0.044443
evm.TU.Cha04g004490	16.8023	21.6322	14.2307	1.68928	0.43103	0.07196
evm.TU.Cha03g015790	51.8206	75.2641	55.2395	12.0705	2.57696	2.49918
evm.TU.Cha08g017580	9.84127	10.3378	14.0423	0.627752	0.16449	0.0001
evm.TU.Cha01g022080	5.10764	366.954	3.34837	0.815439	0.104068	0.208413
evm.TU.Cha07g003640	0.80466	0.651507	5.31343	3.7709	150.824	1126.43
evm.TU.ChaUn7837.8	0.886723	0.551639	0.747608	2.82429	7.55475	13.1335
evm.TU.ChaUn7684.3	3.7817	2.27752	5.33184	0.108438	0.0001	0.0001
evm.TU.Cha03g004400	0.608462	6.61963	0.950475	0.045132	0.0001	0.0001
evm.TU.Cha01g007640	1.81086	6.09893	1.17845	0.088441	0.05285	0.0001
evm.TU.Cha06g016610	839.997	157.073	870.398	1697.43	20559	16746.2
evm.TU.Cha11g011740	1.9732	7.44089	2.76482	0.121745	0.0001	0.099797
evm.TU.ChaUn4699.1	1.57654	29.8546	1.00354	0.185886	0.074964	0.021537
evm.TU.Cha07g009450	0.0001	0.0001	0.0001	0.403719	1.24081	0.990347
evm.TU.ChaUn7694.1	2.09971	0.836882	1.80538	0.0001	0.0001	0.0001
evm.TU.Cha10g011840	1.44873	65.957	0.538448	0.098056	0.0001	0.06774
evm.TU.Cha03g001900	4.80715	77.8038	1.99841	0.597205	0.340246	0.129857
evm.TU.ChaUn23425.1	8.39396	211.017	2.54477	0.958108	0.174007	0.679497
evm.TU.Cha06g008700	12.2276	14.2963	10.0151	38.9335	71.4845	77.7221
evm.TU.Cha03g020180	42.9077	50.8109	55.5501	8.34121	2.47662	0.976106
evm.TU.ChaUn13415.2	1.42307	0.806692	0.273918	0.0001	0.0001	0.0001
evm.TU.ChaUn5494.1	111.362	92.6746	126.618	387.396	678.281	626.973
evm.TU.Cha13g004970	56.516	182.015	27.8147	6.5528	5.8602	1.47044
evm.TU.Cha05g010010	52.9474	357.494	27.6639	8.17871	3.04274	1.05205
evm.TU.ChaUn9768.1	2.00271	1.72671	3.34716	11.2883	10.9374	29.9346
evm.TU.Cha13g008930	68.1734	546.491	34.507	5.76457	0.580061	0.178407
evm.TU.Cha06g012570	11.6884	2.63161	7.49823	0.0001	0.0001	0.164215
evm.TU.ChaUn21378.1	1.9576	0.930851	1.69438	0.0001	0.0001	0.0001
evm.TU.Cha02g007630	25.4212	31.1669	23.8766	4.55409	3.11247	5.437
evm.TU.ChaUn5026.4	0.50126	0.168478	0.524949	0.0001	0.0001	0.0001
evm.TU.Cha02g012260	0.0001	0.0001	0.0001	0.573603	0.071178	1.39898
evm.TU.Cha06g001040	0.133131	0.676826	0.428703	0.0001	0.0001	0.0001
evm.TU.Cha09g013840	0.0001	0.054197	0.0001	4.13567	2.04971	1.96639
evm.TU.ChaUn13756.1	8.0995	11.7453	6.02471	31.5379	68.6674	39.588
evm.TU.Cha01g021040	0.219829	2.41523	2.26314	0.0001	0.0001	0.0001
evm.TU.Cha09g011340	1.14687	35.5429	0.0001	0.0001	0.0001	0.0001
evm.TU.Cha05g003660	27.8265	21.3234	20.0294	64.4324	139.201	160.245
evm.TU.ChaUn15635.2	37.5391	43.1628	28.2669	5.85919	4.21061	2.25881
evm.TU.Cha07g002660	11.5137	24.4871	10.3067	2.6406	0.368398	0.594609
evm.TU.ChaUn15797.1	8.87028	13.1558	13.0317	1.77886	0.582014	0.645782
evm.TU.Cha09g009770	7.57532	23.4247	5.26536	1.61401	1.08639	1.11788
evm.TU.Cha12g002070	14.4803	41.2242	10.5445	2.9114	1.61962	1.27049
evm.TU.Cha14g000010	1.75417	0.65606	1.7691	0.0001	0.0001	0.0001
evm.TU.ChaUn22405.2	4.60135	0.0001	5.30795	0.0001	0.0001	0.0001
evm.TU.Cha04g019190	10.2013	35.2215	5.86175	1.81784	1.47275	1.67065
evm.TU.ChaUn33896.1	2.63026	2.56894	2.56303	0.040708	0.032519	0.143697
evm.TU.Cha05g011580	1.55663	0.300597	1.84863	6.36904	10.4484	30.8573
evm.TU.ChaUn8182.4	4.66896	2.79508	5.3151	0.198272	0.254736	0.724854
evm.TU.Cha04g005760	143.157	333.922	127.023	30.8923	8.20552	3.44257
evm.TU.Cha09g012950	44.6659	346.046	8.76539	4.80305	3.34935	0.973763
evm.TU.Cha14g005610	27.0247	2.36977	37.6101	159.877	285.339	364.498
evm.TU.Cha07g010550	2.01805	37.1617	1.59007	0.189402	0.0001	0.0001
evm.TU.ChaUn18462.1	8.83414	93.3928	4.74002	1.4459	0.830693	0.131854
evm.TU.Cha04g012450	1.85194	4.17356	1.85249	0.102341	0.0001	0.0001
evm.TU.Cha02g000150	8.23164	2.51674	10.6919	29.6774	58.511	61.4748
evm.TU.Cha01g007460	423.799	895.515	252.075	62.6725	8.6238	4.14522
evm.TU.ChaUn6460.7	3.65057	5.34935	2.78962	0.670576	0.259803	0.232069
evm.TU.ChaUn29614.5	2.45793	2.56494	0.835152	0.0001	0.0001	0.0001
evm.TU.Cha11g001230	133.46	101.147	105.607	24.2055	4.68636	2.96471
evm.TU.Cha14g010500	1.07514	0.196618	1.0847	0.0001	0.0001	0.0001
evm.TU.Cha14g011240	0.880295	0.821326	0.181746	0.0001	0.0001	0.0001
evm.TU.ChaUn7993.1	16.1271	11.9349	11.738	0.345542	1.19978	0.275935
evm.TU.Cha15g002810	13.8341	110.925	6.73928	3.03703	1.79163	1.16347
evm.TU.ChaUn7802.1	6.30844	14.5047	4.93938	1.21454	0.635239	0.256819
evm.TU.Cha08g001730	0.62118	2.75241	2.17543	0.0001	0.0001	0.060229
evm.TU.Cha12g006890	17.462	14.3905	51.2305	1.49505	0.659057	0.0001
evm.TU.Cha04g000520	1.67073	2.56766	1.66151	0.085076	0.0001	0.0001
evm.TU.Cha05g013540	15.0631	10.8306	7.23545	0.537307	0.0001	0.0001
evm.TU.Cha11g001250	114.936	85.4064	97.3339	20.3112	5.40727	2.17522
evm.TU.Cha14g012470	13.5991	29.2461	14.9964	4.26014	2.44467	1.84864
evm.TU.ChaUn5125.1	2.81905	4.39456	2.76235	0.135516	0.0001	0.0001
evm.TU.Cha15g011600	32.7294	80.3909	36.3173	9.1018	5.01361	1.79833
evm.TU.Cha05g004690	9.10199	23.4644	7.17504	2.72747	0.720834	0.678865
evm.TU.Cha09g010510	2.92409	2.51651	2.06128	0.388182	0.141078	0.186561
evm.TU.Cha15g010250	14.4853	45.8057	14.9956	2.15917	3.30662	2.9249
evm.TU.Cha04g006320	136.469	130.995	138.054	32.8408	21.2537	9.99934
evm.TU.Cha06g005030	16.1079	21.9455	14.0189	0.829584	0.0001	0.0001
evm.TU.Cha04g020660	0.271923	0.0001	0.0001	4.245	4.40135	6.06252
evm.TU.Cha09g015900	3.05605	2.78562	3.15176	5.30457	15.8941	32.9156
evm.TU.Cha13g009120	48.9165	7.28468	81.2299	316.175	291.475	525.985
evm.TU.Cha06g007790	18.0998	32.2555	17.5451	3.77552	2.80749	6.01145
evm.TU.ChaUn13172.2	9.19233	5.43419	11.2412	1.80134	0.581	1.17348
evm.TU.Cha06g014730	2.34463	1.40469	2.0569	13.1088	12.0471	12.5929
evm.TU.Cha14g000050	25.6146	20.1801	24.5158	0.725138	0.0001	0.0001
evm.TU.Cha11g005950	0.0001	0.0001	0.0001	8.42103	0.0001	5.4578
evm.TU.ChaUn9054.2	4.55303	20.2963	3.27455	1.1292	0.683676	0.692338
evm.TU.Cha13g001580	1.4239	0.035106	0.93811	0.0001	0.0001	0.0001
evm.TU.Cha04g004140	136.683	316.583	95.1781	24.8303	28.9704	29.9784
evm.TU.Cha01g005680	1.12007	179.298	0.13243	0.25698	0.193463	0.083153
evm.TU.Cha01g014530	3.10173	2.52071	2.75275	0.142655	0.0001	0.0001
evm.TU.Cha03g012950	5.66459	30.0947	5.47244	1.53167	0.897491	0.804881
evm.TU.Cha13g004730	12.0582	15.5967	14.367	2.22447	0.779868	3.90683
evm.TU.Cha13g001030	15.3899	53.61	9.10488	2.11122	3.13598	3.57467
evm.TU.Cha13g011200	1.99219	0.764063	1.70491	11.0773	7.96636	10.3494
evm.TU.Cha08g002930	26.5252	35.4516	20.4274	6.13804	0.585219	1.08558
evm.TU.Cha07g011960	0.710227	10.6683	1.41561	0.115448	0.093552	0.230833
evm.TU.Cha07g002250	3.67243	37.9393	3.18118	1.24265	0.567634	0.288881
evm.TU.ChaUn12424.9	7.00801	35.4345	8.98651	2.59513	0.84836	0.441978
evm.TU.ChaUn8893.3	28.7003	7.58952	47.8495	245.223	138.424	119.896
evm.TU.Cha09g010140	6.49324	290.359	3.55959	1.24167	0.22959	0.0001
evm.TU.ChaUn8918.1	70.3128	73.6218	58.214	9.05995	13.9702	12.552
evm.TU.Cha14g006910	0.134599	0.0001	0.0001	2.59916	3.17997	2.15565
evm.TU.Cha10g001440	0.497557	1.51855	1.05771	4.54959	8.14151	6.91104
evm.TU.Cha14g007280	4.71243	21.9281	1.84056	0.330099	0.270031	0.0001
evm.TU.Cha11g001490	0.063994	0.0001	0.30241	5.13562	1.55336	5.81855
evm.TU.Cha04g011420	0.747652	7.2744	0.734505	0.164995	0.083809	0.020997
evm.TU.Cha13g012390	2.28277	36.2576	0.085436	0.105468	0.0001	0.0001
evm.TU.Cha04g017430	0.869321	1.35991	1.77121	11.1728	6.86755	7.56768
evm.TU.ChaUn4105.6	4.8828	12.804	5.55467	1.01584	0.659163	0.291118
evm.TU.Cha13g009860	1.13703	0.661493	1.17437	0.725021	23.2632	12.1438
evm.TU.Cha09g001210	2.62107	1.34362	2.93299	0.0001	0.084469	0.0758
evm.TU.Cha11g003200	4.28315	1.49879	6.63256	18.6867	21.5229	19.0472
evm.TU.Cha04g014790	102.128	30.6553	125.283	288.24	474.987	524.896
evm.TU.Cha08g010850	0.356255	0.994795	0.635402	2.16345	1.69104	30.1076
evm.TU.Cha12g005420	40.9522	18.2388	33.033	73.4269	198.128	155.789
evm.TU.Cha03g003680	7.59779	24.1846	4.22909	1.89798	1.23924	0.568531
evm.TU.Cha01g018160	0.573546	0.0001	0.645796	3.52645	8.11959	12.1184
evm.TU.Cha05g006980	0.19394	0.0001	0.0001	5.80267	3.97316	1.16219
evm.TU.Cha06g015040	170.443	385.799	321.191	38.7126	55.3362	70.8555
evm.TU.Cha03g017170	0.199129	0.0001	0.282651	1.68549	5.5866	6.00611
evm.TU.Cha04g001260	1.22508	8.22337	0.234793	0.0001	0.066023	0.0001
evm.TU.ChaUn11751.4	0.195255	0.137453	0.426951	0.366135	7.58408	17.1848
evm.TU.ChaUn6421.1	2.35799	5.29332	1.57977	0.382782	0.182908	0.419922
evm.TU.Cha06g000780	2.64222	16.1559	2.2221	0.591472	0.292618	0.057253
evm.TU.Cha04g018770	19.6378	143.473	16.0842	8.41919	3.70841	2.30674
evm.TU.Cha06g020240	14.4811	12.7109	12.4743	33.7902	35.876	65.9407
evm.TU.ChaUn17877.1	15.2167	3.17339	10.3433	7.64111	373.959	97.1537
evm.TU.Cha07g008590	5.40323	3.20171	5.91941	0.280451	0.0001	0.0001
evm.TU.Cha01g016650	126.965	57.5825	257.192	26.9188	15.767	4.27256
evm.TU.Cha05g014150	1.5762	1.12552	0.973354	0.027422	0.075774	0.0001
evm.TU.Cha05g004240	1.08883	1.20765	4.72369	13.7846	6.8137	17.4419
evm.TU.Cha11g009820	85.5946	28.1119	56.981	5.30697	0.114928	0.110399
evm.TU.ChaUn7495.1	1.63776	0.621814	2.35678	7.86	5.67263	16.2065
evm.TU.Cha14g012390	2.21389	1.79972	2.18481	0.125084	0.0001	0.0001
evm.TU.Cha08g004350	8.34708	6.64067	14.7848	27.9773	69.6722	34.0703
evm.TU.Cha11g002480	0.124148	1.10696	0.324094	3.07395	4.74138	5.91267
evm.TU.Cha03g021670	5.4746	10.2547	0.0001	0.0001	0.0001	0.0001
evm.TU.Cha09g003940	37.4911	81.2053	38.8106	9.34816	1.67938	0.357456
evm.TU.Cha01g005110	2.03623	7.64434	2.21716	0.412496	0.174547	0.03541
evm.TU.Cha12g001840	2.93513	44.5587	2.6237	0.951865	0.707954	0.595022
evm.TU.Cha14g005370	1.18755	9.02019	0.750733	0.167827	0.047452	0.181032
evm.TU.ChaUn7781.1	0.0001	0.195104	0.0001	1.74048	3.57148	3.88437
evm.TU.ChaUn6215.3	16.2336	9.03408	14.3812	33.546	43.8369	65.7799
evm.TU.ChaUn4493.4	2.3348	5.23478	1.02708	0.403272	0.028587	0.090924
evm.TU.Cha02g015040	10.3985	28.6545	9.15664	3.60365	1.18362	1.4869
evm.TU.Cha01g018230	13.0606	22.4061	13.8725	3.26682	0.937895	0.189093
evm.TU.Cha01g013650	61.6294	20.8239	87.465	485.17	199.36	176.663
evm.TU.Cha05g012600	0.0001	0.0001	0.251798	1.11463	2.78384	7.84135
evm.TU.Cha03g004690	246.03	84.3771	365.603	1114.62	961.962	962.751
evm.TU.Cha04g009840	105.746	10.1215	119.058	284.222	1038.03	585.106
evm.TU.ChaUn7204.4	4.34237	5.10227	4.58198	11.0856	19.0569	15.9591
evm.TU.Cha03g001240	0.555518	0.769962	0.719373	1.41656	2.12072	14.7138
evm.TU.Cha15g011460	26.3503	101.264	5.41031	2.88609	4.77421	1.54882
evm.TU.Cha15g008140	61.1091	68.1639	67.9774	201.138	197.078	242.475
evm.TU.Cha01g019480	0.561939	2.77946	0.379309	0.110884	0.013138	0.068701
evm.TU.Cha02g008860	20.5534	38.1002	12.0962	6.8272	2.39149	2.14204
evm.TU.ChaUn17410.2	1.10068	0.962118	0.612431	5.96377	4.20867	4.60032
evm.TU.Cha01g013300	0.938929	15.6167	0.664486	0.485027	0.08257	0.158924
evm.TU.Cha12g004290	9.26271	57.4347	7.62137	2.77344	1.12729	0.244817
evm.TU.Cha11g000750	1.23075	9.51484	1.4911	0.353931	0.249995	0.305892
evm.TU.Cha03g019020	5.29507	38.3918	3.90278	1.97771	0.876566	0.809727
evm.TU.Cha04g010100	7.65253	15.1823	6.71398	2.5749	0.461824	0.330034
evm.TU.Cha04g003460	1.49754	11.976	1.8078	0.550867	0.162567	0.27573
evm.TU.Cha11g004330	286.2	42.2134	267.734	20.6134	23.0012	41.814
evm.TU.Cha08g005010	3.62856	4.01243	4.58712	0.401207	0.483115	0.08456
evm.TU.Cha05g003030	7.01005	4.48803	7.13772	13.8746	38.8965	20.275
evm.TU.Cha13g006700	0.159657	0.079693	0.089384	0.335868	0.70206	2.2676
evm.TU.Cha11g006440	5.53593	3.16576	8.15149	1.31065	0.46223	0.932548
evm.TU.Cha02g003480	46.6675	49.5018	42.6664	16.8947	5.67362	6.91611
evm.TU.Cha10g005170	3.75363	4.51775	4.21466	9.94219	21.5342	14.643
evm.TU.Cha14g010660	11.1704	52.7227	7.75473	4.2682	2.37942	1.38649
evm.TU.ChaUn13947.3	10.7541	2.08512	13.0582	0.395699	0.0001	0.0001
evm.TU.Cha12g001280	8.37317	18.2893	7.91797	2.20677	1.18063	0.264324
evm.TU.Cha07g007100	2.71965	63.0526	1.66814	0.748551	0.0001	0.055755
evm.TU.Cha01g018990	17.7141	35.6708	12.0931	4.78791	0.265454	0.771158
evm.TU.Cha11g002840	33.2343	63.5496	22.7094	156.21	97.585	228.415
evm.TU.Cha03g008580	4.97831	33.7112	5.99728	2.34363	0.820511	0.559531
evm.TU.Cha09g001340	63.1881	315.32	22.5604	12.8027	11.059	18.115
evm.TU.Cha04g009590	0.932575	4.69642	0.136698	0.058705	0.0001	0.0001
evm.TU.Cha02g016480	18.1235	0.0001	43.115	0.105012	0.279638	0.329632
evm.TU.Cha07g009700	14.9929	19.5617	20.1753	2.08414	0.296358	0.0001
evm.TU.ChaUn18024.2	11.8975	98.8205	10.1745	3.92892	4.86742	2.4028
evm.TU.Cha09g012290	8.07187	5.00018	7.504	14.8344	17.7952	38.2825
evm.TU.Cha06g014790	101.822	16.7995	90.7622	172.391	536.914	456.964
evm.TU.ChaUn20497.1	2.38242	93.1935	0.725401	0.790005	0.0001	0.078186
evm.TU.Cha01g004880	2.39384	19.9438	2.58378	1.03773	0.160395	0.348585
evm.TU.Cha10g002390	4.66533	2.22471	4.63185	0.881667	0.063974	0.277036
evm.TU.Cha06g016640	13.6831	31.4274	7.73058	2.95287	0.05737	0.47877
evm.TU.Cha12g007120	10.8683	15.2363	10.1371	3.73333	2.05311	1.59677
evm.TU.Cha08g006300	0.0001	0.0001	0.0001	0.0001	1.39208	1.53358
evm.TU.ChaUn13977.1	449.487	674.564	134.256	74.0311	28.6914	3.88752
evm.TU.ChaUn10932.6	106.886	114.332	117.9	310.979	384.417	326.55
evm.TU.Cha06g007810	3.44109	1.86021	6.95875	3.08549	21.858	105.303
evm.TU.ChaUn16387.1	0.218321	0.060772	0.157366	0.397185	1.07469	2.38342
evm.TU.Cha01g008170	1.96575	1.81434	1.28193	5.79713	10.0444	13.845
evm.TU.Cha02g015710	8.72784	72.7566	9.06538	5.01271	2.06189	1.23187
evm.TU.Cha02g005650	0.434309	0.199586	0.637506	0.0001	0.0001	0.032403
evm.TU.Cha05g005000	492.769	1955.78	262.384	176.689	40.5929	17.046
evm.TU.Cha01g009120	0.512208	3.99322	1.00123	0.115482	0.0001	0.059502
evm.TU.Cha01g023160	22.1255	19.1254	25.6695	7.92834	3.62055	1.93454
evm.TU.Cha09g007070	22.6256	34.6963	21.3164	5.78081	5.62422	6.09129
evm.TU.Cha11g012530	305.12	186.427	278.913	462.87	1190.21	1139.8
evm.TU.Cha05g010800	14.5214	16.023	14.9405	2.65914	1.47853	1.9299
evm.TU.Cha03g010890	245.083	145.693	222.824	475.286	614.006	923.192
evm.TU.Cha10g013460	0.0001	0.0001	0.0001	0.0001	2.62519	1.98895
evm.TU.Cha02g005790	33.0433	69.0149	57.6526	15.4001	11.7269	12.107
evm.TU.Cha12g010600	3.92258	26.2524	2.93041	1.63621	0.827561	0.459093
evm.TU.ChaUn10361.3	14.6877	24.361	13.0261	74.1736	90.1913	30.7527
evm.TU.ChaUn17663.2	169.463	166.892	109.987	31.665	37.5389	40.4713
evm.TU.Cha09g010960	19.3822	33.7748	16.7507	1.25005	0.0001	2.94046
evm.TU.Cha12g012840	1.55221	13.3848	1.82284	0.834965	0.287487	0.404447
evm.TU.Cha02g018100	81.5293	66.2472	95.5384	329.964	182.589	237.39
evm.TU.Cha14g001580	183.52	315.771	256.379	28.9813	0.764641	0.27718
evm.TU.Cha09g016020	3.60358	4.2112	3.05664	7.41285	12.4736	14.8775
evm.TU.ChaUn12270.2	0.930809	6.49755	0.203252	0.097263	0.0001	0.0001
evm.TU.Cha06g020810	61.047	23.7739	66.5653	15.7654	6.90327	10.4626
evm.TU.Cha13g000700	17.6043	24.811	15.2703	6.86767	2.73119	4.12831
evm.TU.Cha01g018950	28.9018	9.38872	26.9605	64.663	72.2526	91.3045
evm.TU.Cha11g011660	0.982895	1.38641	0.950052	4.83079	2.49685	16.3957
evm.TU.Cha02g000180	3.98594	26.682	0.865814	1.21749	0.297599	0.400706
evm.TU.ChaUn7307.1	3.21632	295.008	1.893	4.10911	1.01424	0.515323
evm.TU.ChaUn12597.1	0.0001	0.729442	1.0749	6.85349	6.81816	15.742
evm.TU.Cha07g009160	204.9	498.325	90.7304	45.1382	27.6843	3.60662
evm.TU.Cha03g018900	287.47	536.224	171.88	96.9634	46.0308	21.7564
evm.TU.Cha12g002830	18.396	9.8041	28.5312	9.88957	447.911	105.234
evm.TU.Cha04g006370	11.4421	114.991	17.0893	8.02027	2.7539	7.0009
evm.TU.ChaUn20200.1	164.389	95.6882	147.703	297.771	681.581	409.154
evm.TU.Cha08g012820	3.03958	19.6781	2.89531	1.28153	1.02188	0.762559
evm.TU.Cha01g015170	1.87714	5.82923	1.77814	0.643888	0.106565	0.129328
evm.TU.Cha13g008780	0.081448	0.165133	0.084909	0.727339	0.424686	1.36867
evm.TU.Cha07g007640	2.19629	41.8304	1.42311	0.370749	0.565922	0.0001
evm.TU.Cha14g006960	0.572817	0.110978	0.312733	6.22803	5.5609	0.533038
evm.TU.Cha02g010980	11.7335	10.4942	11.343	37.5245	17.3335	49.5976
evm.TU.Cha12g008490	14.5202	41.107	4.67954	2.95119	2.39503	1.5712
evm.TU.ChaUn7791.3	0.0001	0.334038	0.67227	4.97277	2.71607	5.24194
evm.TU.Cha05g011640	3.76652	9.99494	2.79598	1.1456	0.153069	0.543661
evm.TU.Cha07g001610	0.910777	0.165152	1.72103	3.03723	5.48218	9.04952
evm.TU.Cha09g008910	10.8545	22.7251	8.8791	2.6497	2.12249	1.39395
evm.TU.Cha03g002820	0.052821	0.0001	0.048821	0.0001	5.57462	2.21928
evm.TU.ChaUn11590.3	6.18266	2.99328	4.72285	0.0001	0.181667	0.651367
evm.TU.Cha06g002190	32.4481	2.16067	47.246	97.6438	262.294	211.374
evm.TU.Cha03g004260	0.321321	0.139341	0.634897	1.86355	4.20582	2.29566
evm.TU.Cha08g004440	75.6467	268.088	57.4957	24.5858	25.0869	24.5161
evm.TU.Cha07g009150	705.085	3158.53	347.808	144.63	132.656	7.4863
evm.TU.Cha08g016200	2.41962	1.28297	2.93013	0.447182	0.234994	0.613362
evm.TU.ChaUn19192.1	4.58522	6.47469	4.51016	14.7642	40.7671	13.0426
evm.TU.ChaUn5888.4	1.22611	1.95896	0.387044	0.037924	0.093463	0.055627
evm.TU.ChaUn7392.2	5.5308	1.91706	8.56978	19.0464	15.9935	23.1048
evm.TU.Cha11g001650	2.64749	7.65795	4.15432	0.973632	0.194943	0.892316
evm.TU.Cha13g002780	3.91325	10.6298	2.26371	0.572223	0.6994	0.213705
evm.TU.Cha12g005810	2.25763	1.81096	1.70339	7.9363	11.0469	6.97619
evm.TU.Cha06g006610	8.45497	25.5725	8.33426	3.63855	1.64167	1.28904
evm.TU.Cha02g008940	1.88227	1.38651	2.69206	0.0001	0.136468	0.0001
evm.TU.ChaUn6810.2	0.970805	2.87387	0.791	0.116143	0.0001	0.0001
evm.TU.Cha15g008980	0.500592	0.361235	0.187773	0.033389	0.0001	0.013508
evm.TU.ChaUn7629.2	0.09789	2.27733	0.383079	0.232715	53.9989	15.9911
evm.TU.Cha13g001920	2.58713	2.35611	2.06638	0.498576	0.097715	0.313854
evm.TU.Cha12g004450	1.06355	34.6259	0.867378	0.305588	0.892033	0.170175
evm.TU.Cha14g000490	10.914	0.942475	6.04484	11.8096	62.5128	41.6628
evm.TU.Cha07g003700	7.05563	67.0471	4.39311	1.98491	0.214859	0.0001
evm.TU.ChaUn11178.1	0.423995	0.297616	0.532452	2.60177	0.593515	6.39593
evm.TU.Cha05g008950	9.69201	18.8709	8.11889	3.46081	1.95893	1.8387
evm.TU.Cha14g007500	2.17331	2.20577	1.76079	0.294813	0.24966	0.177502
evm.TU.Cha01g000450	3.18679	12.7459	2.16281	0.71812	0.603112	0.090543
evm.TU.ChaUn6637.1	1.65296	1.60709	1.49349	0.0001	0.0001	0.182039
evm.TU.Cha05g003210	2.51508	0.996121	2.9788	0.0001	0.158112	0.150123
evm.TU.Cha06g006940	31.2157	5.3701	40.8124	124.609	115.573	80.2336
evm.TU.Cha03g015610	17.2992	26.0681	14.6561	7.83765	1.1966	1.86155
evm.TU.Cha05g012870	2687.94	12424.2	1730.24	1267.33	545.652	214.266
evm.TU.Cha04g005000	1.49493	2.58434	3.45769	0.250792	0.21485	0.232286
evm.TU.Cha03g017110	1.14079	0.844683	1.21225	3.649	3.21903	6.6983
evm.TU.Cha05g005900	33.7907	151.54	60.7412	16.6553	18.5984	9.19155
evm.TU.Cha04g011840	31.1144	49.5741	22.1722	12.2639	2.2904	1.32157
evm.TU.Cha12g001870	4.43148	9.70237	2.875	1.69779	0.469193	0.399933
evm.TU.ChaUn9161.2	0.907027	0.25778	0.676157	2.5055	2.30254	9.22859
evm.TU.ChaUn10753.1	1.07308	1.22519	3.02508	0.155701	0.0001	0.0001
evm.TU.Cha09g001250	420.252	136.161	526.869	1335.24	1510.27	944.126
evm.TU.Cha01g019970	15.3271	10.5491	15.6556	5.20711	2.3935	2.95011
evm.TU.ChaUn15781.1	1.4579	2.1846	1.69921	0.178213	0.0001	0.0001
evm.TU.Cha14g010240	298.469	11.2077	931.271	3554.09	3035.29	4787.22
evm.TU.Cha03g019310	10.0387	32.683	7.68689	3.613	1.48464	0.213931
evm.TU.ChaUn11915.2	0.0001	0.0001	0.106243	0.608343	0.418331	2.35264
evm.TU.Cha04g018570	23.949	15.313	22.052	7.76382	2.08987	1.86125
evm.TU.ChaUn11539.2	20.2133	10.8246	19.9161	1.56906	0.0001	0.0001
evm.TU.Cha09g016110	292.022	480.652	261.342	129.801	51.5467	26.791
evm.TU.Cha10g003440	7.73667	5.47872	11.0545	21.8348	27.2095	22.5541
evm.TU.Cha10g009250	12.4634	5.99503	12.234	38.0513	11.4733	71.3722
evm.TU.Cha08g017730	92.373	15.4465	75.1761	5.29213	0.180099	0.0001
evm.TU.Cha11g001300	26.4432	34.6547	19.8983	7.79787	4.99749	3.79451
evm.TU.Cha12g010900	0.0001	0.491214	0.147629	4.07735	2.56246	3.23264
evm.TU.Cha05g008390	27.6905	33.2611	25.8784	3.23924	7.99509	8.6359
evm.TU.Cha05g003710	11.7977	9.30082	11.727	20.0738	31.7224	39.5094
evm.TU.ChaUn10151.3	0.0001	0.087241	0.193044	2.23709	0.314393	2.678
evm.TU.Cha14g001720	40.4409	59.8558	28.7261	9.02289	1.90412	0.114314
evm.TU.ChaUn19079.1	9.39289	1.87595	12.0651	0.675379	0.0001	0.0001
evm.TU.Cha07g013740	12.1294	40.7023	6.10667	4.67732	2.37876	0.708031
evm.TU.Cha06g020220	19.6445	22.5468	19.3957	7.43673	1.3911	2.08586
evm.TU.ChaUn16578.2	218.988	244.29	199.842	56.9247	69.7429	46.1729
evm.TU.Cha08g017300	18.4849	30.6907	17.6951	7.74712	5.41762	5.0435
evm.TU.Cha14g011960	41.0849	46.5143	40.7283	111.075	128.981	99.0312
evm.TU.Cha04g003710	4.8859	59.5947	6.03683	2.53768	2.58724	0.357579
evm.TU.ChaUn7143.6	32.2672	74.7645	29.1908	15.9444	4.86287	3.31527
evm.TU.Cha03g010940	9.29134	6.04743	10.0804	15.1697	20.3453	38.9007
evm.TU.Cha02g004960	123.026	139.278	114.311	27.0092	41.8511	22.1495
evm.TU.ChaUn20586.1	2.90384	4.10316	3.545	0.771529	0.167508	0.335794
evm.TU.Cha13g012820	2.19393	39.4542	0.709725	1.42774	0.412722	0.390723
evm.TU.ChaUn27389.1	3.49756	1.86634	4.09055	0.0001	0.32102	0.142986
evm.TU.Cha13g003910	5.03776	10.7997	6.25971	1.91513	0.829772	0.564982
evm.TU.ChaUn13910.3	0.815735	3.97952	0.593776	25.1822	1.70883	14.1703
evm.TU.Cha09g013630	28.7588	30.2573	35.0835	9.28557	7.46883	8.06759
evm.TU.ChaUn13247.5	0.943781	6.86904	1.30735	0.376065	0.350293	0.059682
evm.TU.Cha15g006250	19.8229	26.5496	13.9964	7.05753	4.83277	2.9955
evm.TU.ChaUn13023.2	0.918947	0.482891	0.43272	0.096148	0.026318	0.076387
evm.TU.ChaUn6988.2	22.6958	14.5152	23.7145	44.0881	50.0052	62.5831
evm.TU.Cha08g011610	19.1825	4.50765	10.5721	22.0618	59.2971	42.3737
evm.TU.Cha06g009970	0.078704	0.113156	0.068173	0.710571	0.337092	1.08965
evm.TU.Cha12g005070	1.0276	2.80685	0.698021	0.203005	0.01734	0.0001
evm.TU.Cha07g009320	6.85989	7.52723	1.77858	0.266233	0.645644	0.620578
evm.TU.ChaUn26337.1	0.512622	0.664006	0.52775	1.71559	2.51859	4.58718
evm.TU.ChaUn6675.1	0.143208	0.029237	0.038215	1.31715	0.176626	1.08576
evm.TU.ChaUn7500.2	100.584	27.2364	127.06	274.045	489.688	186.181
evm.TU.ChaUn6668.1	18.1068	37.0905	18.0474	5.36766	7.30257	5.59621
evm.TU.ChaUn14289.3	1.717	7.04754	1.49954	7.66726	15.7628	24.6857
evm.TU.Cha04g015480	3.20829	2.22168	2.18472	0.499045	0.364388	0.413418
evm.TU.Cha10g009260	14.4496	8.76617	18.2681	3.03827	1.26805	4.69047
evm.TU.Cha03g001940	0.918087	0.25251	3.16473	2.20278	18.6742	12.3468
evm.TU.Cha02g010970	0.0001	0.0001	0.283186	4.47986	1.50241	1.14438
evm.TU.ChaUn29279.2	5.21442	7.28654	3.08306	0.9702	0.760491	0.945542
evm.TU.Cha08g003950	7.15876	16.7946	5.35739	2.29711	1.49502	0.527549
evm.TU.Cha06g018470	8.97565	4.2866	9.51636	18.7604	33.9815	22.3495
evm.TU.Cha11g000570	23.6258	0.248771	21.2368	73.5006	226.436	108.029
evm.TU.Cha01g022010	12.4304	8.7995	24.8062	39.473	19.6507	124.472
evm.TU.Cha12g008960	3.05061	5.90155	2.83149	0.973885	0.020879	0.180153
evm.TU.Cha14g008860	8.13222	6.20425	7.35395	8.57677	21.0426	44.0195
evm.TU.Cha13g002140	1.08398	0.0001	1.27721	4.7646	2.71345	29.7005
evm.TU.Cha03g013630	139.026	165.529	124.094	50.4344	39.3165	44.3198
evm.TU.ChaUn1380.2	34.6021	19.1625	29.5869	49.8811	66.9079	104.095
evm.TU.Cha08g009400	35.9917	525.403	21.5996	16.9511	22.8812	15.0975
evm.TU.Cha04g014070	1.94538	2.9499	1.05075	0.22533	0.0001	0.0001
evm.TU.Cha01g003450	0.569224	0.264628	1.51597	4.05708	3.52665	6.66711
evm.TU.Cha06g008480	10.7029	25.6853	8.76097	4.2141	2.66083	3.07857
evm.TU.ChaUn7044.3	110.476	355.983	91.0092	53.308	20.6674	4.6839
evm.TU.Cha12g004930	4.34584	57.9292	3.31015	2.41631	2.33245	0.69283
evm.TU.Cha03g003450	0.843806	9.74643	0.723694	0.261878	0.0001	0.0001
evm.TU.Cha01g017100	48.3385	34.9361	45.3625	19.1854	5.16342	3.49883
evm.TU.Cha01g014770	43.1105	51.7671	43.0592	19.2769	10.6107	8.85754
evm.TU.Cha10g007350	2.57395	12.4631	3.83787	1.61388	0.49204	0.312683
evm.TU.Cha08g008970	37.609	29.9508	34.9904	81.7534	61.7662	124.645
evm.TU.Cha07g006750	0.533169	0.248205	0.214542	0.20452	3.45171	5.53109
evm.TU.Cha03g020110	0.403961	2.02163	0.190287	0.070792	0.0001	0.0001
evm.TU.Cha02g010830	35.1647	89.3235	27.9252	15.2673	7.77843	1.62305
evm.TU.Cha08g014240	7.69252	15.5714	5.50082	3.92587	0.833129	1.29641
evm.TU.Cha02g011990	0.181338	0.361164	0.094499	2.90095	0.207836	1.5847
evm.TU.ChaUn9894.3	1.74068	5.79062	1.5189	0.676371	0.058724	0.317662
evm.TU.ChaUn14670.3	1560.9	2306.28	1457.42	572.162	508.096	310.032
evm.TU.Cha05g015940	9.65159	17.3607	8.01713	2.67932	0.429809	3.9125
evm.TU.Cha11g006560	1035.39	563.558	1032.84	1406.14	3616.4	2793.68
evm.TU.Cha01g016930	8.1803	10.8319	17.1018	15.8996	69.1475	31.982
evm.TU.Cha13g008880	13.5375	20.7827	11.0522	4.99086	3.57849	2.65005
evm.TU.Cha08g000380	16.7302	13.564	13.5229	3.67575	2.02585	5.15728
evm.TU.Cha15g011820	83.0655	176.839	63.0558	31.3303	25.9929	8.74857
evm.TU.Cha09g004860	1.72402	0.43949	3.91579	8.27688	8.74507	10.5344
evm.TU.Cha04g015530	13.2279	10.3119	15.7662	20.1417	29.6429	63.6183
evm.TU.Cha09g015060	21.0242	5.1406	44.5644	197.904	76.8438	45.8291
evm.TU.Cha07g001030	3.6466	2.20498	2.36798	0.362865	0.378162	0.237555
evm.TU.Cha13g008670	19.6088	25.7309	17.5106	7.75459	3.95909	2.18976
evm.TU.Cha10g013480	8.56179	12.2206	8.78906	3.90757	0.51928	0.759576
evm.TU.Cha10g004700	8.26035	19.6343	8.57865	3.79944	0.205907	0.409502
evm.TU.Cha07g003310	11.6434	23.8497	13.1024	6.42513	2.76731	1.64965
evm.TU.ChaUn32416.1	6.31534	4.11064	6.94483	5.2041	23.3661	37.9084
evm.TU.Cha15g002670	7.34585	11.5335	7.20751	12.8372	37.6438	29.5171
evm.TU.Cha10g001280	0.0001	0.10151	0.067708	0.50941	0.864114	0.573559
evm.TU.Cha01g018150	2.30498	0.0001	0.088004	4.81545	11.2999	24.3088
evm.TU.Cha03g005690	1.5349	0.858221	1.76218	0.122647	0.0001	0.163131
evm.TU.Cha07g004480	1.27429	1.6332	1.09146	3.19082	5.31851	3.78256
evm.TU.Cha09g002350	4.08674	37.9587	3.09759	1.57268	2.12115	0.752004
evm.TU.Cha04g013980	39.6661	197.208	21.0459	18.8269	14.5379	7.09199
evm.TU.Cha08g008840	5.76237	12.7405	4.63478	1.95172	1.21275	0.193667
evm.TU.Cha08g014100	0.469936	0.140107	0.222842	2.17783	3.07733	0.86221
evm.TU.Cha08g013600	61.2555	59.0351	67.9764	106.817	275.791	140.373
evm.TU.Cha05g013740	1.84926	0.638001	1.8058	2.22594	12.4594	9.49689
evm.TU.ChaUn17119.1	0.661987	0.0001	0.252931	4.74078	3.31223	3.00438
evm.TU.Cha15g002710	1.74027	5.88991	0.990327	0.625705	0.127424	0.062923
evm.TU.Cha15g007550	264.033	65.8316	313.819	910.575	669.494	511.409
evm.TU.Cha11g007920	9.16755	1.01002	7.99296	9.88823	24.7712	48.4218
evm.TU.Cha04g020300	90.7594	154.848	77.4306	37.6937	23.4758	33.3342
evm.TU.Cha11g010690	0.203306	0.067361	0.521909	0.187023	1.99007	8.63303
evm.TU.ChaUn10385.2	88.4232	83.743	75.7636	12.5195	26.7664	29.1695
evm.TU.Cha14g010770	7.25945	2.08634	7.69913	21.3497	14.7138	16.7148
evm.TU.ChaUn15424.5	107.008	96.8204	108.296	213.298	225.94	320.703
evm.TU.Cha13g000190	40.2608	70.303	33.0243	19.8801	10.2784	6.78954
evm.TU.ChaUn12893.2	7.27562	4.43145	5.69701	8.93602	18.8105	18.1222
evm.TU.Cha12g008190	0.410847	1.20965	0.306012	0.062817	0.0001	0.065024
evm.TU.Cha14g004240	3.14575	8.15809	1.56835	1.32001	0.294648	0.684039
evm.TU.ChaUn17616.1	3.19885	2.61612	2.39447	0.0001	0.0001	0.376339
evm.TU.Cha10g012500	0.247122	0.089576	0.0001	0.059181	3.83923	2.54289
evm.TU.Cha06g009130	2.44085	3.70374	2.91931	2.39708	9.91965	22.0124
evm.TU.Cha05g003640	1.74372	0.126937	1.22535	2.38822	8.21644	7.66454
evm.TU.ChaUn5401.2	81.6899	114.289	100.701	243.926	328.263	182.29
evm.TU.Cha10g000280	12.4351	10.7652	11.9226	11.1572	59.6899	37.5028
evm.TU.Cha04g006360	16.7834	41.2561	14.9771	10.7277	3.52862	2.61347
evm.TU.ChaUn15427.1	27.8977	45.0515	28.0434	15.8942	4.9905	3.38362
evm.TU.Cha14g001350	1.64718	10.0513	1.55018	0.543156	0.230282	0.0001
evm.TU.Cha06g007100	1.65917	0.910186	2.79374	0.322106	0.139293	0.303778
evm.TU.Cha08g004290	282.151	61.0682	499.805	980.724	839.781	1132.08
evm.TU.Cha04g017360	0.563738	182.52	0.219314	1.65335	0.075396	0.0001
evm.TU.Cha08g003270	2.65429	20.44	1.67096	1.08263	0.125192	0.0001
evm.TU.ChaUn14991.1	1.61138	0.300381	1.15898	0.111136	0.0001	0.0001
evm.TU.Cha04g017370	0.64116	0.463495	1.36426	2.07975	6.34218	5.76537
evm.TU.Cha06g005980	5.32183	12.2865	5.10662	2.52478	1.33489	1.31883
evm.TU.ChaUn6215.1	2.21561	0.601439	2.91327	6.20121	10.482	15.603
evm.TU.Cha03g020980	19.7054	2.75164	19.0871	32.3713	101.619	34.1937
evm.TU.Cha10g006820	0.325037	0.181152	0.296784	0.036234	0.0001	0.0001
evm.TU.Cha04g010770	1.87818	1.33863	1.36797	5.09838	5.98035	7.70996
evm.TU.ChaUn16513.1	0.050675	0.037688	0.376704	1.03538	0.492742	2.36363
evm.TU.Cha02g018720	49.3726	169.392	36.6237	26.003	17.4226	6.46981
evm.TU.ChaUn5524.4	3.04663	2.66509	30.4614	93.3776	51.1538	37.1842
evm.TU.Cha15g012030	69.8914	35.6764	94.7198	125.569	186.212	232.244
evm.TU.Cha02g002690	0.196621	0.0001	0.188395	0.256005	1.64344	3.92924
evm.TU.Cha06g011960	1.14939	3.69312	1.34958	5.13952	9.48515	12.0062
evm.TU.Cha06g014110	20.7558	28.2404	32.8417	11.1492	0.844113	0.943385
evm.TU.Cha04g007070	153.476	319.748	115.017	85.6881	19.3477	14.2971
evm.TU.Cha11g001940	2.29017	9.24288	2.04964	0.289267	0.439352	0.0001
evm.TU.Cha03g011900	15.1669	33.6176	14.2767	8.74533	3.19848	4.43608
evm.TU.Cha01g012140	3.14491	4.3198	3.64484	11.7814	8.55423	11.8397
evm.TU.Cha10g014130	0.589563	0.877919	0.673795	0.079806	0.112356	0.092647
evm.TU.ChaUn10551.3	1.37511	0.748991	1.28949	0.119639	0.156463	0.151266
evm.TU.Cha01g014810	52.3221	97.056	50.2302	30.924	11.0883	14.5781
evm.TU.Cha11g006580	6775.24	2452.14	6361.98	8051.52	22119.5	16523.1
evm.TU.Cha07g014740	23.8669	10.5657	23.5251	6.56757	1.36982	5.24703
evm.TU.Cha02g007280	14.339	3.39567	21.961	29.4571	41.7002	54.8401
evm.TU.Cha04g022000	19.0514	34.5179	16.2711	6.17717	7.36637	6.88185
evm.TU.Cha13g001660	7.40696	16.8712	4.86815	0.956954	2.94775	0.915997
evm.TU.Cha03g013690	4.79509	27.3074	4.70486	1.99896	0.0001	0.34674
evm.TU.Cha05g004980	69.9388	37.2753	86.5417	198.444	139.673	158.488
evm.TU.Cha02g017020	12.8721	17.639	11.0806	6.21228	2.49036	4.39786
evm.TU.Cha05g015650	32.9597	16.4368	24.8418	21.2617	132.828	99.1271
evm.TU.Cha04g001030	5.78302	3.90415	4.21633	1.76643	0.2149	0.130135
evm.TU.Cha04g020950	2.26646	3.40654	2.06679	0.170333	0.322173	0.27734
evm.TU.Cha03g015770	10.8086	10.7147	10.5832	17.7112	23.6474	39.4169
evm.TU.Cha08g014370	10.7592	44.0979	12.9089	5.41757	5.22505	4.72441
evm.TU.Cha10g004090	26.6164	22.0023	28.1343	50.0815	75.9677	58.2488
evm.TU.ChaUn17705.1	9.49544	9.02574	8.93652	30.7669	13.2332	22.73
evm.TU.Cha05g009210	0.559925	43.2325	2.01936	1.4273	1.10677	1.10941
evm.TU.Cha09g008420	5.45612	2.73599	4.69879	0.713687	0.683676	0.664505
evm.TU.Cha15g011410	17.9722	10.1609	24.008	3.84692	3.64615	1.0165
evm.TU.Cha10g007230	24.8206	24.1816	24.0412	11.8891	5.84141	4.54933
evm.TU.Cha04g002420	11.8454	12.1369	14.5212	45.1898	27.3435	22.2052
evm.TU.Cha15g006140	6.23859	0.207535	6.42216	0.644741	91.2287	61.0536
evm.TU.Cha08g000090	67.0924	35.7622	73.2336	113.406	121.284	230.042
evm.TU.Cha03g022020	1.18296	7.03065	1.95648	0.0001	0.0001	0.393319
evm.TU.Cha07g013710	143.064	103.021	253.872	53.9014	41.04	10.2886
evm.TU.Cha13g005930	109.424	75.8931	118.885	238.017	296.079	206.181
evm.TU.ChaUn22405.3	3.67146	0.146438	5.17084	0.268669	0.0001	0.0001
evm.TU.ChaUn35532.3	0.0001	0.0001	0.599949	3.30777	3.09821	3.65251
evm.TU.ChaUn16021.1	55.6791	33.6721	58.9172	97.6037	116.747	142.751
evm.TU.ChaUn9843.1	7.83247	5.77136	7.36531	1.50088	0.818092	1.56368
evm.TU.Cha08g016070	2.07095	0.44828	2.58085	7.19641	8.72747	4.86923
evm.TU.ChaUn7282.4	29.9631	68.0113	21.0603	14.839	8.96522	3.92106
evm.TU.ChaUn8283.1	0.876786	9.56031	0.148899	0.323291	0.011181	0.0001
evm.TU.Cha07g009190	7.75393	6.89359	10.3223	16.3364	25.1796	34.0299
evm.TU.Cha08g012280	42.7923	43.254	44.973	84.6687	92.2876	126
evm.TU.Cha13g010510	2.1912	3.36762	2.67951	0.415435	0.565061	1.04158
evm.TU.Cha01g013610	0.650787	0.842657	0.927262	7.04761	3.04882	1.76273
evm.TU.Cha06g006120	46.0004	75.8406	61.0675	153.998	197.398	95.9702
evm.TU.Cha05g000750	2.03191	15.5331	1.90982	1.4871	0.406995	0.1751
evm.TU.ChaUn9492.3	2.67406	5.17314	3.18807	0.264935	0.737738	0.223807
evm.TU.Cha11g000470	3.08423	17.5365	2.6178	1.24261	0.138126	0.0001
evm.TU.Cha11g007570	3.78479	8.24645	3.25989	1.97743	0.914066	0.569888
evm.TU.Cha13g003740	135.448	340.448	101.165	73.3002	41.2646	28.2465
evm.TU.Cha14g014180	4.47228	4.08596	2.87725	0.926399	0.718702	0.596135
evm.TU.Cha10g000320	2.86979	1.93718	3.12745	0.859047	0.12819	0.335776
evm.TU.Cha04g004870	0.649964	9.54158	1.54472	0.151234	0.0001	0.522042
evm.TU.Cha05g012540	39.9501	8.18584	70.4507	140.499	84.8389	189.67
evm.TU.ChaUn15800.1	2.02055	0.851984	2.64331	5.30747	3.64296	14.7727
evm.TU.ChaUn5723.1	4.6844	6.25086	3.30204	1.24321	1.13366	1.27371
evm.TU.Cha06g008090	8.07389	16.2281	7.63452	1.3195	1.70719	3.52182
evm.TU.ChaUn7422.1	39.1315	21.349	46.6324	94.7622	65.3173	99.7082
evm.TU.Cha01g020840	1.01942	1.13145	1.33955	0.0001	0.0001	0.201101
evm.TU.Cha01g023700	26.0399	26.3478	19.9328	11.104	5.39944	7.24822
evm.TU.Cha15g011440	39.365	39.0974	41.3802	18.1008	10.2172	12.6443
evm.TU.Cha04g000940	0.226632	0.171219	0.0001	0.669593	1.321	2.17788
evm.TU.Cha08g017400	1.61485	1.65193	1.95281	0.273533	0.0001	0.187873
evm.TU.Cha01g018840	22.8647	61.6622	20.2525	14.7615	4.23466	1.83864
evm.TU.ChaUn22787.1	28.5902	5.37245	51.1377	75.0063	82.85	132.834
evm.TU.Cha03g016160	23.1425	20.9729	22.7256	31.3437	77.8886	54.8721
evm.TU.Cha01g018490	14.2476	31.9413	10.8159	7.84058	1.06298	1.31139
evm.TU.ChaUn17307.1	67.7569	12.9854	108.31	194.07	168.556	263.209
evm.TU.ChaUn24968.3	8.57868	7.34153	7.98595	1.94187	1.02602	2.60461
evm.TU.Cha10g007240	37.1104	41.8007	33.5935	19.6747	7.25677	6.37362
evm.TU.Cha07g003630	3.17912	1.44766	4.6965	1.16043	9.25656	48.2089
evm.TU.Cha14g005250	10.4625	29.3381	11.7266	4.50389	0.240025	0.102965
evm.TU.Cha11g000480	5.55111	27.2551	3.88759	2.01109	0.090869	0.0001
evm.TU.ChaUn10856.1	1.24195	0.711028	0.655274	2.54073	3.91926	6.99467
evm.TU.Cha09g013520	27.5923	21.2199	25.4037	12.8551	3.52568	3.40136
evm.TU.Cha07g004280	14.3732	27.531	14.8978	9.67997	3.04419	4.43415
evm.TU.Cha08g000280	1.70043	2.49989	0.670562	0.324642	0.103265	0.376802
evm.TU.Cha02g013360	247.595	201.705	225.296	98.6361	46.785	14.9933
evm.TU.Cha06g004360	10.3571	21.7052	9.34298	5.60738	2.6908	3.99843
evm.TU.Cha11g006940	3.35469	3.48095	3.66109	7.29879	8.34857	8.92087
evm.TU.Cha12g010580	6.46039	26.6872	4.34327	2.85051	2.04299	0.837708
evm.TU.ChaUn10792.1	2.50265	2.34972	3.49292	5.15361	8.16344	19.6155
evm.TU.Cha03g017550	3.9375	16.158	3.30125	1.97802	1.11598	0.294446
evm.TU.ChaUn6294.1	32.4939	89.1658	27.8202	18.0326	12.4748	5.20367
evm.TU.Cha11g014620	11.0953	18.3811	8.90796	5.36143	2.45093	1.11453
evm.TU.Cha01g010420	0.708835	1.0784	1.5706	4.02418	6.18906	5.93655
evm.TU.Cha01g013270	4.68845	47.4407	4.78818	3.61394	3.12188	2.20961
evm.TU.Cha05g000850	10.4395	43.53	12.5089	8.54221	3.35996	2.76286
evm.TU.Cha03g014420	20.3371	146.754	13.2594	8.52251	12.5175	10.1971
evm.TU.Cha05g015800	28.5918	30.6153	20.7179	20.1936	140.242	84.6328
evm.TU.Cha06g012280	7.85879	24.8613	4.43133	3.20992	2.14455	0.368575
evm.TU.Cha12g005060	8.15641	7.06268	7.34756	1.88684	0.97055	2.5159
evm.TU.ChaUn8073.2	151.26	46.3293	216.056	333.705	498.033	336.238
evm.TU.Cha10g013220	6.13813	1.01151	13.8136	28.5475	18.6479	28.6161
evm.TU.Cha04g006950	19.5215	37.3711	16.0167	9.27915	5.56963	1.65527
evm.TU.Cha06g009120	2.69019	9.6793	1.69947	0.25625	1.08115	0.608029
evm.TU.Cha05g002260	0.609646	0.42761	0.452621	2.09613	2.20799	1.37181
evm.TU.ChaUn8393.2	4.76051	1.00912	4.57787	31.2841	21.1572	2.02881
evm.TU.Cha09g007850	0.487923	0.225788	0.314186	1.94444	1.51533	1.48728
evm.TU.Cha14g005860	4.94839	24.0585	4.56637	2.54361	2.3433	0.70027
evm.TU.ChaUn5380.1	127.307	231.106	146.181	56.2293	57.9554	32.9139
evm.TU.Cha09g012600	10.9492	16.8672	9.10504	4.84358	3.23825	1.67134
evm.TU.Cha11g011220	2.57916	0.389784	2.69968	8.05969	4.20625	10.6535
evm.TU.Cha12g004350	17.7596	23.835	15.4514	9.11172	3.80843	6.39395
evm.TU.ChaUn11143.2	7.80613	8.46025	8.37745	19.2492	15.0069	31.2179
evm.TU.Cha04g001960	29.7679	15.7919	26.5969	38.0855	39.7256	103.813
evm.TU.Cha01g022580	2.53109	5.13027	2.20626	1.32685	0.318234	0.515722
evm.TU.Cha08g003790	243.482	198.838	256.193	457.855	585.539	522.94
evm.TU.Cha06g006090	0.0001	1.02736	2.07984	5.9812	7.92539	9.77867
evm.TU.Cha09g008180	5.81836	17.1086	5.46235	3.38068	0.88546	0.755749
evm.TU.ChaUn4721.1	52.4776	79.8754	47.4184	15.8046	23.5609	13.1936
evm.TU.ChaUn7523.4	333.788	680.976	287.964	153.982	113.253	28.7115
evm.TU.Cha01g021180	4.46539	19.1943	4.31092	3.24778	0.397781	0.243982
evm.TU.Cha04g010730	6.26675	10.0251	4.81457	2.86207	0.375036	1.75326
evm.TU.Cha08g012790	4875.57	9557	2797.08	1352.72	1984.92	942.649
evm.TU.Cha02g010770	102.462	60.3719	85.4082	143.089	206.407	230.499
evm.TU.ChaUn2447.8	45.761	20.4734	55.2927	52.3715	119.057	152.626
evm.TU.ChaUn13531.1	1.6623	0.625321	1.4555	5.21547	6.36126	5.6513
evm.TU.Cha06g014210	45.5479	59.823	41.4369	23.4126	11.3985	16.1223
evm.TU.ChaUn36551.2	84.6019	60.5793	71.8598	114.565	182.747	192.195
evm.TU.Cha02g014400	7.38375	5.09035	6.07697	17.3878	16.6205	18.735
evm.TU.Cha06g013820	226.744	89.0826	284.214	447.706	535.521	528.188
evm.TU.Cha14g008950	4.68157	4.83541	3.62753	1.682	0.562685	0.921175
evm.TU.Cha07g010880	11.3188	29.5467	5.8583	4.5818	0.975485	0.08741
evm.TU.Cha10g002400	2.88009	1.74479	3.27145	0.60577	0.0001	0.231837
evm.TU.Cha06g009020	5.15166	6.95456	3.83568	7.07779	12.0492	22.3161
evm.TU.Cha06g008180	13.3608	44.4465	10.7093	4.40635	0.576033	0.0001
evm.TU.ChaUn15052.2	43.1972	30.2203	52.6763	79.6873	110.361	92.3781
evm.TU.Cha04g004340	6.05154	7.05451	7.77722	10.7844	24.4697	16.4056
evm.TU.Cha03g004010	109.922	118.017	99.3964	155.18	253.526	367.481
evm.TU.Cha09g000940	10.3024	4.91329	13.4754	15.4884	23.7809	29.1754
evm.TU.Cha07g009200	14.7887	38.768	9.64095	7.88263	4.81509	2.86584
evm.TU.Cha13g008940	2.29142	5.68231	1.21166	0.627545	0.100282	0.0001
evm.TU.ChaUn6457.1	1.51973	1.81167	1.82838	4.69389	2.45087	7.84247
evm.TU.Cha06g007110	51.752	13.9026	48.7734	64.8746	90.8816	164.535
evm.TU.Cha06g005700	18.0376	8.29086	24.2985	5.91139	3.7054	6.40647
evm.TU.Cha06g014370	0.76596	3.07029	0.872006	0.388432	0.103599	0.299274
evm.TU.Cha10g003660	76.7031	9.83355	76.4216	232.374	153.209	123.184
evm.TU.Cha03g021800	4.4721	17.6405	5.05771	2.15898	0.293564	1.04994
evm.TU.Cha01g019620	21.098	12.8006	18.7498	28.4035	37.5851	53.615
evm.TU.Cha11g007990	40.5003	54.3229	27.4758	10.3406	16.9778	6.30977
evm.TU.Cha11g007190	0.338376	0.0001	0.51184	2.36366	4.88452	0.499728
evm.TU.Cha04g006330	12.4468	7.69271	9.78517	4.22746	0.83914	0.34757
evm.TU.Cha05g005520	1.18005	6.87889	2.10934	0.613185	0.467957	0.083579
evm.TU.Cha10g010500	80.2842	79.9018	84.7073	40.5376	22.6849	24.7737
evm.TU.Cha04g000010	67.899	85.0298	67.3386	188.507	214.623	103.901
evm.TU.Cha12g005990	15.3969	18.6981	15.9577	37.7508	37.7904	38.6321
evm.TU.ChaUn10279.3	0.587884	0.319755	0.587753	1.7073	1.7765	3.42191
evm.TU.Cha14g003410	0.572466	4.84295	0.866282	0.157032	0.274279	0.238424
evm.TU.ChaUn6491.2	30.4156	150.801	21.3912	18.5747	1.79295	0.237591
evm.TU.ChaUn5445.2	11.6874	20.254	7.29731	5.50987	3.11302	2.31582
evm.TU.Cha07g008360	23.0771	3.54367	81.509	44.3516	271.206	205.046
evm.TU.Cha07g000610	19.942	19.6331	29.8486	51.2525	23.2756	112.684
evm.TU.Cha09g001820	0.32724	14.2024	0.520917	0.418899	0.0001	0.388833
evm.TU.Cha02g002750	4.0701	4.6362	3.54618	1.87594	0.397531	0.971614
evm.TU.Cha04g001870	3.44767	6.69219	2.66618	1.6913	0.305111	0.343085
evm.TU.ChaUn6663.1	55.6394	132.073	36.1104	28.364	1.86044	1.35255
evm.TU.Cha04g013120	6.64206	12.7835	6.87168	3.01866	2.41556	1.49973
evm.TU.Cha03g014660	2.50244	4.766	3.25117	1.51842	0.573766	0.898286
evm.TU.Cha03g001950	0.996354	0.940054	1.90703	0.442071	15.0039	8.24622
evm.TU.ChaUn7387.6	17.1308	7.23016	20.8115	37.0682	34.3735	34.1666
evm.TU.ChaUn10015.2	254.825	166.412	213.028	297.978	530.198	650.415
evm.TU.Cha11g014790	50.314	45.379	57.9022	44.1809	260.959	127.086
evm.TU.Cha06g020630	13.6425	10.6533	10.305	4.18927	1.62769	0.317115
evm.TU.ChaUn10279.5	15.1975	16.9094	18.8645	4.39643	2.45461	5.24689
evm.TU.Cha06g008100	5.67936	12.8008	5.08822	2.53082	1.45718	2.13616
evm.TU.ChaUn8386.2	34.6814	23.9057	29.163	38.1213	70.3715	94.2637
evm.TU.Cha08g016830	6.23906	10.609	4.1264	1.7681	2.01555	1.0714
evm.TU.Cha10g014300	1.85137	3.41483	1.20543	0.609621	0.168071	0.290626
evm.TU.Cha09g006660	65.7573	46.5603	60.8674	89.5886	119.337	181.619
evm.TU.Cha06g014130	33.0298	29.6629	28.2776	57.0758	72.9272	58.5963
evm.TU.Cha14g008410	52.1269	37.6406	54.2893	92.6319	149.015	82.7712
evm.TU.Cha03g003470	12.3853	40.7704	7.12351	2.60608	6.75495	2.70766
evm.TU.ChaUn9649.1	142.218	76.7123	133.593	198.252	270.225	334.533
evm.TU.Cha04g017530	44.7446	43.5709	47.115	98.3992	72.7227	116.353
evm.TU.Cha14g011980	90.453	172.503	69.9184	55.0937	24.2396	23.0986
evm.TU.Cha08g003550	8.35985	3.03753	7.87124	1.48534	0.0001	0.090901
evm.TU.Cha05g010570	2.36616	12.3009	1.90176	1.00617	0.165001	0.0001
evm.TU.Cha11g009590	1.39217	5.771	1.38911	0.485384	0.156866	0.0001
evm.TU.Cha11g012650	98.8209	62.4566	109.374	25.8118	35.5668	25.9852
evm.TU.Cha03g021980	0.531539	3.21464	0.481534	0.249619	0.155595	0.054501
evm.TU.Cha06g000300	37.9232	80.0056	36.6389	18.2069	18.4477	10.4243
evm.TU.Cha09g010170	3.56322	14.1682	7.07993	2.11111	0.947296	3.40734
evm.TU.Cha02g006640	2.18067	1.96626	2.61771	5.22921	3.43714	8.20469
evm.TU.Cha03g013210	11.2074	44.5784	11.8637	3.65502	2.49743	0.0001
evm.TU.Cha04g000370	3.81374	4.49541	3.48593	9.53946	7.74551	11.1621
evm.TU.Cha04g020820	1.68632	0.237559	1.21287	0.068024	0.0001	0.174401
evm.TU.Cha14g012710	14.6221	51.5064	17.3285	8.2635	7.9516	4.82085
evm.TU.Cha08g000720	27.0247	4.98231	36.2849	60.7634	59.6225	71.3442
evm.TU.Cha04g000410	208.479	96.0948	231.325	272.732	455.06	563.992
evm.TU.Cha07g001900	3.86072	13.2916	3.45493	1.94195	0.529637	0.165879
evm.TU.Cha06g012780	13.2299	19.5871	11.7286	7.35779	3.08513	3.12627
evm.TU.Cha01g007660	15.9213	10.6736	12.508	7.25181	2.16233	2.95587
evm.TU.Cha10g013200	20.253	23.441	24.6957	41.0958	46.0587	51.4483
evm.TU.Cha10g010310	61.2999	93.6659	96.4087	140.606	162.487	262.029
evm.TU.ChaUn33883.2	1.04321	5.22436	0.379573	0.36248	0.093798	0.196823
evm.TU.ChaUn26539.1	3.13372	13.8123	1.87691	1.41867	0.902727	1.30027
evm.TU.Cha02g018460	5.14126	4.71898	6.82509	48.6226	6.5221	9.2527
evm.TU.Cha06g007000	12.8342	20.5305	14.7143	6.7681	4.69462	2.89192
evm.TU.ChaUn29232.2	5.16637	11.2026	4.85432	2.80239	2.00221	0.989773
evm.TU.ChaUn5457.6	6.20944	6.62359	5.94555	12.6439	12.1056	14.6089
evm.TU.ChaUn5907.3	62.7789	174.138	55.4976	46.5606	16.0599	8.07291
evm.TU.Cha08g015570	50.6802	31.1867	60.2895	70.1551	112.589	140.971
evm.TU.Cha11g009990	3.3252	7.5837	3.04009	1.46884	0.42188	1.77859
evm.TU.Cha15g004010	0.325077	0.446872	0.352183	0.829092	1.38385	1.64759
evm.TU.Cha02g015490	0.902559	0.21745	0.761381	0.132637	5.17647	6.03335
evm.TU.Cha06g010760	5.27519	3.01759	5.15449	8.38302	13.2632	16.5906
evm.TU.ChaUn15932.1	12.1541	9.09516	13.8226	4.16432	0.774234	3.35259
evm.TU.Cha03g007760	85.7763	126.241	63.9711	49.1812	12.8693	5.30788
evm.TU.Cha07g000950	0.853105	6.63305	0.834077	0.53035	0.112898	0.0001
evm.TU.Cha14g011580	30.2674	34.9137	27.8805	16.4945	8.21685	5.13288
evm.TU.Cha13g007290	5.17059	4.78138	6.66917	11.033	13.4993	15.9766
evm.TU.Cha07g012550	0.0001	0.269687	0.117576	0.307393	2.19108	1.31913
evm.TU.Cha01g017840	21.6358	38.6224	19.206	7.30219	9.00545	4.99067
evm.TU.Cha02g014610	14.4683	16.5442	12.7272	6.59128	4.35534	3.79875
evm.TU.Cha09g009260	1.29134	0.294741	1.01875	1.29406	3.16467	4.14779
evm.TU.Cha01g013880	3.79013	1.72193	3.94022	5.28777	7.88898	12.4057
evm.TU.Cha12g010410	43.425	12.6454	47.4943	58.1088	106.657	90.9982
evm.TU.Cha03g009130	2.98879	17.7668	5.33082	2.6266	1.2045	0.407467
evm.TU.Cha09g010150	9.69558	40.7481	16.9088	5.55974	2.89881	10.2027
evm.TU.Cha12g001850	8.0115	25.7675	8.94125	4.99062	4.00575	2.41799
evm.TU.Cha08g000260	0.540741	8.1171	0.759559	0.672057	0.044839	0.086762
evm.TU.Cha10g014240	5.99902	4.6966	6.29938	14.5433	8.95012	15.5517
evm.TU.Cha12g001610	8.33581	18.1781	6.98023	2.55287	3.66947	0.702345
evm.TU.Cha10g007780	0.22195	0.296501	0.0001	1.67435	0.834037	2.12348
evm.TU.Cha04g016790	7.22245	6.09391	7.97497	9.64624	15.1079	24.8676
evm.TU.Cha04g006100	0.0001	1.60279	0.0001	7.79425	5.15208	9.21424
evm.TU.Cha01g019250	2.05404	4.16878	0.867624	0.0001	0.316953	0.260902
evm.TU.Cha14g008120	2.50181	11.128	1.41768	1.10823	0.0001	0.175466
evm.TU.Cha09g015750	0.331468	0.785336	1.03008	2.78014	2.33404	3.83315
evm.TU.Cha06g015840	0.337178	0.997108	0.13151	2.9996	1.70147	3.08925
evm.TU.Cha11g005060	12.7227	5.03287	15.9879	36.9349	13.3962	34.6234
evm.TU.Cha05g015430	0.446255	1.22202	1.37922	0.074163	0.065243	0.240463
evm.TU.Cha09g016370	2.75916	4.07711	1.34095	0.888943	0.292916	0.157845
evm.TU.Cha09g005080	1296.32	2083.14	1113.95	679.594	244.386	47.9126
evm.TU.Cha07g008700	7.5448	11.3904	7.13391	3.30966	1.97969	0.974863
evm.TU.Cha05g013760	46.5573	27.7274	39.8206	47.3605	89.3656	111.01
evm.TU.Cha03g018820	85.6491	95.2597	62.0213	28.1823	1.06507	0.296038
evm.TU.Cha10g012540	15.1936	25.1703	18.2377	5.59897	6.1019	2.68419
evm.TU.Cha01g020250	35.6924	8.32755	48.9331	96.9397	92.8112	53.4192
evm.TU.Cha06g018280	1.1423	0.640492	0.860792	0.68954	7.05338	4.1719
evm.TU.ChaUn8971.1	6.43659	5.36137	7.13484	11.5739	12.2684	17.2795
evm.TU.Cha06g001360	1.54114	3.04273	4.06636	0.383433	0.384686	0.0001
evm.TU.Cha03g000610	188.746	300.519	123.614	81.0763	65.1559	22.9568
evm.TU.Cha08g001890	27.5165	24.5889	27.8321	44.0206	54.8059	64.5676
evm.TU.Cha06g012730	24.8501	21.8635	20.4067	11.8383	1.91841	0.759357
evm.TU.Cha04g000020	19.1984	21.6652	19.8648	6.35569	4.90616	10.3484
evm.TU.Cha05g007630	1.52015	1.65358	1.3567	0.313543	0.278128	0.160385
evm.TU.Cha04g021040	3.67319	9.70962	4.14744	1.95907	1.3701	0.71489
evm.TU.Cha05g013110	105.79	258.981	55.9178	22.1904	54.8932	14.0214
evm.TU.Cha09g003960	0.147409	0.064395	0.148717	0.232308	0.931658	1.20449
evm.TU.Cha09g013990	129.988	46.7122	170.289	238.461	220.451	388.11
evm.TU.Cha09g000460	240.357	324.621	194.196	246.665	813.348	820.172
evm.TU.ChaUn7450.1	1.94083	5.77466	1.05303	0.494076	0.0001	0.0001
evm.TU.Cha12g008530	19.4069	26.506	14.7748	8.79315	6.15811	3.49428
evm.TU.Cha08g016040	0.28237	0.078369	0.398691	0.713455	2.30072	1.28651
evm.TU.Cha12g002100	18.902	38.5166	17.623	10.2472	6.54148	9.43511
evm.TU.Cha09g012410	14.2925	6.65016	12.9067	19.0954	19.88	34.9532
evm.TU.Cha08g015690	1.05822	4.29825	1.00549	0.599431	0.065271	0.125528
evm.TU.ChaUn11145.3	1.48304	0.773972	1.45362	4.92786	1.06337	7.3608
evm.TU.ChaUn19967.1	153.25	145.454	132.433	289.122	394.71	234.323
evm.TU.Cha09g016080	96.1416	47.5383	83.5201	16.6327	21.2592	39.1697
evm.TU.Cha07g004460	1.38123	0.465785	0.472648	2.89871	2.89254	2.83425
evm.TU.Cha01g001470	61.7198	47.6541	70.3425	106.02	143.836	119.156
evm.TU.ChaUn5542.2	15.1556	1.15973	26.9724	44.7274	26.2057	104.509
evm.TU.Cha03g017600	7.68831	11.7161	5.15309	4.32827	1.16915	1.08912
evm.TU.Cha05g000860	13.8678	70.3941	16.3572	13.2709	5.02778	4.23102
evm.TU.Cha03g020450	33.5786	45.6583	32.6743	76.0476	84.461	70.8275
evm.TU.Cha08g009880	4.36654	10.6919	4.00463	1.16846	0.0001	0.0001
evm.TU.Cha06g004430	0.0001	0.0001	0.665943	0.400189	2.34648	9.31747
evm.TU.Cha04g011600	13.9654	21.6061	11.432	7.93312	3.93669	4.72944
evm.TU.Cha04g004360	1.98535	4.33359	1.87423	1.07929	0.445768	0.478457
evm.TU.ChaUn5457.1	7.26225	6.73493	7.22433	11.9062	17.8325	18.2872
evm.TU.Cha13g011780	0.256118	1.61228	0.570454	0.131151	0.0001	0.098397
evm.TU.Cha01g021600	73.7134	54.1305	83.8934	105.416	149.474	197.745
evm.TU.Cha02g011570	26.0328	18.9787	27.2234	36.8821	70.8644	42.1077
evm.TU.Cha02g000930	1.64505	0.64837	1.59011	4.01804	4.74923	3.69163
evm.TU.Cha13g002560	44.3239	143.335	35.2663	28.7163	20.7875	9.95419
evm.TU.Cha10g002950	0.412499	6.64667	0.258141	0.18626	0.368564	0.050167
evm.TU.Cha06g008760	5.01841	8.00767	6.83497	1.12395	0.187205	2.78593
evm.TU.ChaUn6385.3	5.96667	2.67901	1.75921	0.602984	0.906162	0.720441
evm.TU.Cha05g003770	2.59098	0.317176	2.84379	4.64201	7.67952	11.7091
evm.TU.Cha11g000340	0.727152	1.48941	1.28274	0.235057	0.0001	0.0001
evm.TU.Cha02g018970	78.9153	37.9914	75.0935	104.935	159.696	152.643
evm.TU.Cha02g016240	26.5528	16.0413	33.3628	32.7269	55.794	77.3224
evm.TU.Cha05g008690	0.963058	1.36143	1.62012	0.109964	0.0001	0.33596
evm.TU.Cha13g002710	0.359131	37.7081	0.564378	0.078278	0.472439	2.09404
evm.TU.Cha14g006040	2.44029	1.70394	1.87061	2.9156	5.46077	8.42285
evm.TU.Cha05g007170	2.04339	3.32682	1.54213	0.884382	0.264577	0.332508
evm.TU.Cha09g012920	74.1561	85.567	75.9906	124.181	185.104	180.141
evm.TU.Cha09g002120	80.9741	145.265	53.9063	38.2051	27.7717	29.8016
evm.TU.Cha01g014760	3.49375	2.71139	1.58399	0.474673	0.604502	0.822455
evm.TU.ChaUn19346.2	1.40939	1.23076	2.08106	3.46494	1.811	12.5629
evm.TU.Cha04g006570	1.64134	1.32244	1.99703	4.67068	5.25438	3.56119
evm.TU.Cha07g011670	4.59204	25.0282	3.27703	3.77311	1.37658	0.591992
evm.TU.Cha07g010970	12.1168	1.46579	29.016	28.3363	54.0733	66.4561
evm.TU.ChaUn14844.2	11.8857	7.14211	16.6075	1.08538	2.65052	4.75086
evm.TU.Cha09g013860	8.32902	1.13012	13.849	17.881	19.0362	40.0133
evm.TU.Cha08g007340	13.0603	2.24519	19.3641	11.4911	25.1509	95.0525
evm.TU.Cha08g001330	16.1847	8.8722	15.4524	20.0124	15.8464	71.9476
evm.TU.ChaUn14652.1	2.56401	4.14877	2.1218	1.11002	0.368848	0.831759
evm.TU.Cha09g010950	10.4678	13.4106	9.56508	23.2413	10.1936	46.2375
evm.TU.Cha12g011140	6.36361	33.0786	5.61082	2.07542	4.89799	2.77702
evm.TU.Cha12g009760	3.29336	9.47596	4.22962	1.30494	0.0001	0.639984
evm.TU.Cha07g011380	31.8424	22.3757	33.5116	46.1693	77.2534	52.4125
evm.TU.Cha06g002320	42.1449	88.9013	43.5045	33.0126	10.1203	17.1225
evm.TU.Cha08g006530	236.985	135.987	259.018	245.236	471.249	742.693
evm.TU.ChaUn10320.8	0.774715	5.85624	0.567134	0.68742	0.140317	0.046308
evm.TU.Cha01g025440	1.30432	3.98047	1.02504	0.452518	0.284175	0.050242
evm.TU.ChaUn12311.3	11.869	7.7087	11.7126	2.73065	3.96785	3.44263
evm.TU.Cha02g015760	4.99897	13.6656	5.76997	3.91238	1.08546	0.854452
evm.TU.Cha03g007290	2.94025	2.96224	3.76012	0.620848	0.0001	0.540861
evm.TU.ChaUn7371.1	45.0948	24.8575	51.5443	77.7565	94.1145	79.1753
evm.TU.Cha06g020090	0.936563	5.51902	0.667892	0.527923	0.107142	0.0001
evm.TU.Cha13g007620	1.05836	1.67955	1.51175	2.71008	4.26468	7.43572
evm.TU.Cha01g001200	123.631	380.769	99.807	71.6121	4.98793	0.759293
evm.TU.Cha05g000840	6.10917	22.741	6.42385	6.01782	1.7358	1.95412
evm.TU.Cha12g003660	4.95226	4.44838	5.15206	2.51693	0.652378	1.91351
evm.TU.Cha08g016920	138.754	159.536	115.689	86.4726	15.017	15.2585
evm.TU.Cha03g013990	3.28093	1.22151	2.18045	1.40631	11.4316	8.74873
evm.TU.Cha01g007360	34.8723	31.7135	42.023	15.7518	13.5003	4.24094
evm.TU.Cha05g000980	2.00791	1.06691	1.90115	2.64771	7.02998	4.71014
evm.TU.ChaUn16384.1	0.234191	0.589214	0.282689	0.829221	1.34055	4.05284
evm.TU.Cha14g002300	6.2673	13.8059	5.52845	2.79991	2.62335	1.7497
evm.TU.Cha08g003750	40.8982	36.001	40.5081	18.7391	12.9828	14.4145
evm.TU.Cha01g022210	12.8461	4.55741	15.2965	2.11171	3.69	3.60624
evm.TU.Cha07g006260	0.823338	0.850123	0.97482	0.16896	0.0001	0.140012
evm.TU.Cha08g017930	89.4377	108.936	79.7172	38.036	28.6937	38.7454
evm.TU.Cha14g002500	45.2486	18.5248	66.2808	116.959	61.4743	130.19
evm.TU.Cha05g001310	7.61414	15.7054	8.50389	5.42592	2.43937	1.2142
evm.TU.Cha12g010620	11.1262	39.3855	10.591	5.34005	5.83363	1.09912
evm.TU.ChaUn6688.4	100.963	59.8435	101.863	133.343	152.545	282.676
evm.TU.Cha08g015710	0.680917	0.201109	0.694392	8.03909	1.60244	0.622075
evm.TU.Cha09g012630	2.59733	20.1659	1.69679	2.0898	1.24318	1.17299
evm.TU.ChaUn10307.1	0.524165	0.805703	0.283423	0.088075	0.0001	0.104546
evm.TU.Cha05g009780	0.965288	1.01115	1.8315	5.70498	2.95205	2.68585
evm.TU.Cha04g000380	2.53839	3.66624	0.96121	0.469991	0.0001	0.0001
evm.TU.Cha12g001650	4.8897	3.39536	8.1769	11.7114	8.91197	27.1624
evm.TU.Cha14g012310	20.9202	56.0865	18.5279	8.3156	2.42697	0.0001
evm.TU.Cha06g020340	23.0011	21.4731	21.5206	10.5753	5.10776	10.764
evm.TU.Cha05g003440	3.30833	30.2454	4.31654	3.81313	2.15532	0.874891
evm.TU.ChaUn36623.1	39.7705	20.6814	38.9748	17.9895	6.38431	3.41882
evm.TU.Cha07g013260	11.8797	10.1459	21.4026	28.8733	38.616	32.2757
evm.TU.Cha06g020670	1.47207	10.5156	1.57235	1.08207	0.070235	0.484802
evm.TU.Cha04g022660	5.82248	12.9125	8.50581	3.95487	1.05252	2.609
evm.TU.Cha05g016680	4.2083	9.05469	3.02385	2.8891	0.358064	0.732335
evm.TU.ChaUn37393.3	3.93584	20.1911	3.238	3.93435	1.14802	0.708846
evm.TU.ChaUn20104.1	0.327386	0.209408	0.435202	0.080704	0.021165	0.040807
evm.TU.Cha03g011410	41.95	136.967	44.7761	27.2886	23.4292	6.37466
evm.TU.Cha13g013200	4.22011	8.39742	1.85785	1.71665	0.73174	0.612661
evm.TU.Cha05g006080	70.3255	27.7859	102.531	102.414	180.8	182.201
evm.TU.Cha08g013980	80.6216	68.4968	75.2084	99.3023	199.473	166.483
evm.TU.ChaUn23324.1	5.21146	5.29891	7.3399	11.2567	9.83486	20.948
evm.TU.Cha03g009080	10.3042	28.9585	11.0496	7.65918	4.2286	1.98382
evm.TU.Cha08g001360	8.08426	11.0039	8.65448	0.762629	1.31906	4.70982
evm.TU.Cha05g011040	47.5335	65.5947	47.1176	24.7301	18.5532	16.4559
evm.TU.Cha12g009880	2.00339	4.25741	1.0273	0.0001	0.0001	0.492486
evm.TU.Cha01g006030	67.4685	36.0494	75.6539	104.839	99.4621	178.408
evm.TU.Cha05g016240	11.5045	14.6029	12.608	6.96814	3.2373	4.71283
evm.TU.Cha12g009240	18.4372	3.6321	23.8822	27.7108	35.7046	55.6056
evm.TU.Cha09g006290	66.1816	109.387	54.3275	29.8735	1.17182	0.33843
evm.TU.Cha14g004400	352.616	228.094	333.741	426.767	648.965	830.014
evm.TU.Cha02g014820	4.22089	13.6974	3.79669	3.47078	0.446413	0.339873
evm.TU.Cha05g003570	2.14287	2.55097	1.5682	0.571626	0.38232	0.569872
evm.TU.Cha14g002850	30.3601	59.9676	27.0306	5.60733	16.6044	9.58784
evm.TU.Cha06g013470	78.5132	75.3737	86.6935	39.0526	29.8316	24.0946
evm.TU.Cha11g006360	1.0586	0.0001	1.93273	1.74848	2.41347	21.4624
evm.TU.Cha05g014100	0.43036	0.151029	0.345654	0.65499	1.27481	2.22185
evm.TU.Cha04g014870	0.607014	0.414898	0.686983	1.6533	3.06832	1.09842
evm.TU.Cha09g007080	8.42216	11.9535	8.00304	2.59292	3.02879	2.68997
evm.TU.Cha03g010670	33.9719	25.452	48.6306	68.1279	86.1337	62.1742
evm.TU.Cha08g018100	3.80264	11.279	2.49182	2.67167	0.539927	1.28218
evm.TU.Cha06g019390	12.339	16.5816	10.9286	6.73192	2.48795	3.79474
evm.TU.Cha02g005110	5.15672	3.88897	4.29786	6.7008	10.188	11.9175
evm.TU.ChaUn1649.1	18.1763	33.0722	13.6112	11.1826	5.97361	3.57131
evm.TU.Cha03g014890	0.226129	31.0154	0.212121	0.444296	1.16231	0.4905
evm.TU.Cha02g004660	21.5006	25.2683	20.7609	7.89735	8.2415	5.16665
evm.TU.Cha08g015920	0.068181	3.04397	1.15639	0.285121	0.097117	0.057144
evm.TU.ChaUn22148.1	10.0543	7.22894	12.2583	9.20504	35.667	26.1548
evm.TU.Cha02g007200	144.509	86.9861	155.94	181.006	299.256	327.083
evm.TU.Cha08g011280	80.6746	94.154	74.499	98.1535	167.121	266.845
evm.TU.Cha11g013770	4.38099	12.5227	4.18127	2.56004	1.29885	2.0283
evm.TU.Cha11g001040	1.26864	9.41579	1.51357	1.52309	0.510517	0.150984
evm.TU.Cha15g000930	13.7235	10.5967	12.4347	14.8464	32.7894	28.0945
evm.TU.Cha03g004480	69.8573	43.2267	73.7182	112.977	189.388	91.6803
evm.TU.Cha14g005150	7.15405	5.58935	7.54902	16.3139	18.9545	8.66357
evm.TU.ChaUn12461.1	12.2311	10.0385	9.48969	4.9959	1.55495	0.255964
evm.TU.Cha10g000510	9.3058	15.1098	6.57724	3.68516	3.17761	1.40097
evm.TU.Cha03g004920	3.2605	3.88567	2.37778	0.482657	0.787272	0.479024
evm.TU.Cha01g002710	4.00262	9.57058	2.18354	1.30571	1.16146	0.062425
evm.TU.Cha03g017950	8.82535	29.8226	7.67436	4.98859	3.12848	1.87179
evm.TU.ChaUn13713.3	9.73253	3.7235	8.39513	18.2157	11.2917	23.5388
evm.TU.Cha12g007230	54.4437	135.971	80.874	29.2528	0.276393	0.297849
evm.TU.Cha14g000250	3.29869	7.25127	4.43917	9.48466	13.3635	12.3388
evm.TU.Cha03g011350	3.00434	2.90547	1.75225	0.574012	0.240707	0.718697
evm.TU.Cha08g001750	26.3331	46.4767	22.3587	18.7486	7.58308	7.51195
evm.TU.Cha01g020420	12.9596	20.6915	10.9785	7.13063	5.01722	3.75966
evm.TU.Cha09g000250	41.4291	51.937	39.3507	28.2182	5.59449	3.08876
evm.TU.Cha07g005750	7.25887	3.64276	3.19841	9.42748	14.2115	15.3746
evm.TU.Cha03g018880	47.1573	17.4066	56.7441	71.0533	84.3757	101.895
evm.TU.Cha05g012260	1.44835	6.87037	1.00557	1.1967	0.396861	0.196842
evm.TU.Cha02g011640	1.7372	3.03916	1.03197	0.583609	0.0001	0.174377
evm.TU.ChaUn10899.1	6.69306	26.1184	4.86862	4.48783	2.48748	1.35228
evm.TU.Cha01g010640	0.389805	2.15365	0.706341	0.247315	0.082417	0.159474
evm.TU.Cha01g019170	19.8001	98.6748	13.479	10.5478	14.362	3.18907
evm.TU.Cha15g010460	13.4432	7.53284	16.6016	20.7817	25.8968	28.9664
evm.TU.ChaUn4454.1	4.09033	4.90796	2.60691	0.790428	0.0001	0.690625
evm.TU.Cha01g012870	5.17907	5.58214	3.67653	1.55152	0.814745	1.09978
evm.TU.Cha13g008220	2.96493	3.77594	3.45738	0.0001	0.033493	0.95483
evm.TU.Cha02g000440	13.1631	18.4446	12.5749	5.52998	4.79298	1.32697
evm.TU.ChaUn11831.2	7.74048	12.9436	7.50983	2.31447	1.92081	3.1555
evm.TU.Cha07g005480	38.5438	34.5775	32.9204	21.7811	9.48849	6.44458
evm.TU.ChaUn12975.1	145.689	180.193	144.579	49.617	73.1558	30.1578
evm.TU.ChaUn6905.42	1.85567	8.89676	2.25514	1.02975	0.90429	0.246188
evm.TU.ChaUn5503.1	0.746312	0.290667	0.870462	0.184679	0.018047	0.104122
evm.TU.Cha02g013780	21.707	112.865	11.8298	6.55968	4.16475	23.9401
evm.TU.Cha06g012960	0.260382	0.358768	0.0001	1.54589	0.642841	2.1817
evm.TU.Cha15g004060	10.3943	3.91372	12.3859	17.1315	7.94058	45.2191
evm.TU.Cha01g001700	103.084	64.2791	98.4837	133.169	156.044	252.757
evm.TU.Cha04g009800	3.04321	5.82257	2.3618	1.84801	0.469598	0.55944
evm.TU.ChaUn9334.3	6.14296	15.5065	4.58392	0.596535	2.95044	0.697658
evm.TU.Cha03g017120	1.87844	1.46069	2.82786	3.58588	5.50162	8.52392
evm.TU.Cha14g007980	8.42546	4.41885	7.92246	21.6716	10.7125	10.3967
evm.TU.Cha05g011660	1025.45	859.867	1024.14	1305.35	2423.6	2107.73
evm.TU.Cha15g003510	0.648698	0.848783	0.619691	2.0991	1.23727	4.79461
evm.TU.Cha09g014820	115.405	209.533	94.343	71.8021	39.5696	16.1447
evm.TU.Cha06g010130	45.5077	71.2676	51.9568	35.5147	7.89824	16.5963
evm.TU.Cha06g005750	4.86469	15.0258	4.08417	1.86814	2.52499	2.64749
evm.TU.Cha04g015070	3.90537	5.2455	3.77414	0.843555	0.84353	0.752161
evm.TU.ChaUn1485.5	226.637	109.003	256.945	417.016	555.938	282.506
evm.TU.ChaUn6333.1	3.67957	6.49327	2.25172	0.957182	0.424512	0.894521
evm.TU.Cha01g001210	1971.35	750.541	1304.93	351.688	1.99258	1.2736
evm.TU.Cha13g000280	0.603745	0.507145	1.24844	0.83864	3.12672	4.8057
evm.TU.Cha06g006190	15.7645	36.1431	14.237	11.7926	5.6944	6.10517
evm.TU.Cha02g011140	26.9384	16.806	27.9663	15.1645	2.69537	1.7655
evm.TU.ChaUn28651.2	27.6664	9.64984	42.5644	56.7331	78.8906	43.421
evm.TU.Cha01g021530	24.6083	56.4372	19.4754	14.6232	10.0427	9.93204
evm.TU.Cha05g013010	785.664	621.64	712.73	961.836	2246.11	1186.53
evm.TU.Cha01g023790	67.1464	116.828	55.5919	38.689	25.2324	6.58827
evm.TU.Cha12g010190	20.0782	15.9679	18.1493	6.99682	5.65486	8.49375
evm.TU.ChaUn24575.3	3.3148	9.30753	2.30936	1.39357	0.0001	0.108539
evm.TU.Cha06g018260	102.865	83.5184	128.468	174.638	161.239	294.373
evm.TU.Cha15g003600	0.446539	1.01702	0.966557	1.84036	2.86795	2.95188
evm.TU.Cha14g007410	59.2314	98.5459	43.5909	34.0989	22.1418	9.14354
evm.TU.Cha06g011000	19.6995	47.8249	14.2896	11.5852	9.26782	4.80967
evm.TU.Cha11g009440	0.66909	1.31117	0.334245	0.0001	0.0001	0.194148
evm.TU.ChaUn23530.1	2.12164	4.35186	3.16128	0.714963	0.0001	0.0001
evm.TU.Cha06g014570	2.48281	3.94407	2.39108	0.918025	0.81463	0.282063
evm.TU.Cha12g003690	1.61201	0.273003	1.52016	0.218987	0.0001	0.177017
evm.TU.Cha05g013480	32.0767	1.22487	29.5281	31.9391	118.466	68.2894
evm.TU.Cha13g003870	603.753	180.692	996.426	1674.84	1335.86	1172.23
evm.TU.Cha07g006310	6.38678	8.82392	6.40383	2.53135	1.28383	0.241547
evm.TU.Cha03g002770	3.19424	8.0933	3.81785	0.592512	0.0001	1.49013
evm.TU.Cha03g021310	4.64659	12.9742	4.18916	3.10603	0.980886	0.171568
evm.TU.Cha11g009980	1.17717	3.0983	1.09211	0.233548	0.368157	0.671505
evm.TU.ChaUn4996.3	14.0906	5.1896	15.4746	12.679	47.8617	24.9391
evm.TU.Cha15g005790	13.7146	18.8427	10.1089	8.54212	3.05581	3.70244
evm.TU.Cha11g004000	16.3138	23.2577	15.9621	10.3533	5.23176	3.86836
evm.TU.Cha05g004960	0.319654	0.0001	0.432126	1.96917	1.86875	0.825761
evm.TU.Cha02g017940	35.5112	27.8832	37.3881	19.8409	6.0477	11.7597
evm.TU.ChaUn6460.5	6.81101	9.53741	6.40788	3.38041	2.10782	2.90078
evm.TU.Cha01g001400	7.77186	10.1253	6.08027	7.69987	22.8317	20.9995
evm.TU.Cha09g009070	17.8376	14.1812	16.6623	16.7224	21.8839	75.9289
evm.TU.Cha08g003880	4.71223	1.27005	6.77649	12.1523	8.8915	12.0665
evm.TU.Cha01g005720	0.0001	0.0001	0.426398	0.406261	1.90618	2.43873
evm.TU.Cha02g014850	84.4173	90.3043	65.6914	36.2453	31.8195	21.565
evm.TU.Cha11g008290	9.04555	5.79616	17.1049	17.041	22.2846	30.148
evm.TU.ChaUn24132.1	0.747745	0.926661	0.549464	1.39729	2.83979	5.42639
evm.TU.ChaUn11961.2	6.50014	9.81326	5.28339	3.16725	0.864211	1.75895
evm.TU.Cha09g013430	3.23046	10.1594	2.85989	1.43077	1.10726	1.35257
evm.TU.ChaUn5597.4	81.1978	31.7278	67.151	90.4814	160.846	109.24
evm.TU.Cha03g006130	8.07923	6.10297	11.256	4.13762	0.408829	2.61457
evm.TU.Cha10g009120	0.716346	0.454934	1.17428	1.67072	1.44526	5.3148
evm.TU.Cha01g016820	66.2847	141.032	60.1029	41.4787	31.5754	14.4987
evm.TU.Cha10g005190	22.9718	34.7143	22.4694	13.8219	8.13582	8.51926
evm.TU.Cha14g000480	1.4714	8.89016	1.70372	1.03262	0.716495	0.322213
evm.TU.Cha07g000100	2.79052	3.02653	2.83839	0.411726	0.20313	1.46544
evm.TU.Cha13g004040	27.3881	6.46101	29.6134	9.49261	4.63302	6.4469
evm.TU.Cha04g000390	2.07513	5.74835	1.52548	0.811215	0.0001	0.283216
evm.TU.ChaUn15525.1	2.14149	7.353	1.82215	0.535361	0.267527	1.34954
evm.TU.Cha07g007310	13.7914	7.76233	15.3481	11.1338	50.7545	20.9258
evm.TU.Cha06g014910	42.5166	59.6139	37.4662	11.1138	24.4686	8.95474
evm.TU.Cha10g012730	0.689604	1.57565	0.727996	0.274782	0.061132	0.249823
evm.TU.ChaUn16168.1	0.087794	0.173172	0.235335	0.670705	0.311133	1.37351
evm.TU.Cha02g011020	696.935	1229.17	552.461	430.511	243.03	85.0877
evm.TU.Cha02g008810	5.4125	5.69038	6.28471	8.37743	6.59042	21.9866
evm.TU.Cha05g001800	33.3185	53.5322	20.9062	15.8281	14.1118	7.54351
evm.TU.Cha07g014830	76.0323	59.3348	119.057	137.662	100.363	318.19
evm.TU.Cha15g008770	0.048872	0.0001	0.461004	0.318257	1.20823	2.84319
evm.TU.Cha06g014950	5.44743	39.1427	5.38472	5.05371	1.90651	3.95798
evm.TU.Cha07g003050	1.27111	1.68739	0.721058	0.0001	0.24238	0.0001
evm.TU.Cha04g019130	0.273903	0.596276	0.596428	0.083454	0.0001	0.1215
evm.TU.Cha05g002320	19.138	15.4818	20.9421	33.2067	16.733	70.6096
evm.TU.ChaUn9312.1	2.00493	2.95785	2.08262	0.608561	0.709555	0.237878
evm.TU.Cha08g013920	4.03545	5.32044	3.47611	1.37496	0.554409	1.83903
evm.TU.Cha10g001590	1.06302	1.73841	0.965644	0.250652	0.0001	0.272035
evm.TU.Cha01g001310	27.5466	23.2034	25.7858	13.2185	7.53012	11.7174
evm.TU.Cha01g016690	92.8572	25.0237	120.595	206.962	203.048	122.861
evm.TU.Cha09g005710	143.196	85.1197	162.299	283.169	346.209	156.479
evm.TU.ChaUn5815.3	1.99888	0.406769	1.80083	5.47583	4.67037	3.71329
evm.TU.Cha01g016510	449.3	279.349	443.503	399.099	1031.71	960.005
evm.TU.ChaUn13335.4	7.00878	7.36211	5.68092	6.03732	20.7678	17.3261
evm.TU.Cha02g004640	9.27735	4.7287	8.67815	3.25766	0.816294	3.20682
evm.TU.Cha07g005410	0.939473	0.0001	0.291714	1.60293	2.67625	3.2796
evm.TU.Cha03g009270	58.9401	14.0117	65.9064	70.2035	96.5693	154.3
evm.TU.Cha04g007900	0.306176	1.33356	0.0001	0.586753	6.30759	4.34949
evm.TU.Cha08g012710	4.12477	36.8975	4.08016	4.01222	3.09084	0.354324
evm.TU.Cha01g023080	7.72437	4.82887	6.52858	5.31872	18.9832	16.8561
evm.TU.Cha06g019660	0.0001	0.662769	0.094852	4.51337	2.18369	0.139824
evm.TU.ChaUn7868.3	1.75617	2.39527	1.82373	0.569062	0.113743	0.616675
evm.TU.Cha05g012610	21.8045	1.85513	56.5741	53.1755	55.3189	176.766
evm.TU.Cha03g018720	1.81619	2.66364	2.28567	0.739476	0.59574	0.301383
evm.TU.Cha03g004300	1.51915	3.13312	1.03829	0.15515	0.175823	0.715125
evm.TU.Cha12g000350	18.6952	45.4104	18.2897	14.9862	7.23087	8.93061
evm.TU.Cha14g004060	0.223951	0.13956	0.153444	0.418692	0.316585	1.38091
evm.TU.Cha06g004370	46.8354	102.713	39.6881	34.3994	18.1506	15.4772
evm.TU.Cha13g000970	0.254218	0.581216	0.456468	1.3742	1.21876	2.70461
evm.TU.Cha06g007400	14.728	16.3432	13.2879	9.25843	3.70449	4.85713
evm.TU.Cha13g007560	7.85644	1.36522	10.4197	1.91001	0.0001	0.492459
evm.TU.Cha15g000640	22.556	82.768	18.2227	5.27625	13.6483	18.194
evm.TU.Cha05g014460	8.83662	4.09007	9.9024	14.5961	8.94594	32.7979
evm.TU.Cha12g004780	13.0396	14.9271	11.9783	4.94151	3.75983	7.09096
evm.TU.ChaUn20269.1	26.095	15.805	20.3975	18.0016	61.5842	48.6165
evm.TU.Cha06g001700	3.4611	4.83798	3.91258	8.20453	9.51002	6.92273
evm.TU.Cha01g010990	27.1677	23.705	24.9732	13.1925	1.69548	12.3173
evm.TU.Cha03g017180	7.29981	10.4486	7.27779	3.66762	2.60098	1.67695
evm.TU.Cha02g002980	32.9619	43.9407	27.733	15.672	8.17174	17.3922
evm.TU.Cha14g004780	1.78097	8.35441	1.45517	0.812737	0.498635	0.82436
evm.TU.Cha13g007480	0.534515	0.227251	0.411118	0.700951	2.24293	1.29934
evm.TU.Cha11g004010	1.2028	1.09238	0.612837	0.095287	0.0001	0.308973
evm.TU.Cha06g009050	1.8807	0.190405	0.761739	0.84465	6.6644	3.49584
evm.TU.Cha04g015340	11.5485	8.6627	10.1082	4.30494	3.34582	2.75398
evm.TU.Cha08g012340	644.849	303.893	574.505	282.979	137.445	163.979
evm.TU.ChaUn14304.3	9.71828	18.0957	7.61011	6.21024	2.04392	3.355
evm.TU.Cha01g016380	1.85465	1.08508	1.7467	0.505229	0.178615	0.704672
evm.TU.Cha11g002550	2.51281	1.80101	2.08331	0.410443	0.600237	0.437398
evm.TU.Cha03g017610	15.998	38.4227	12.4982	8.18879	9.08253	5.64161
evm.TU.Cha04g010500	7.78142	15.838	9.48708	6.7375	2.01681	2.34432
evm.TU.Cha02g017950	48.0714	39.6645	48.6769	26.9246	11.6793	19.0003
evm.TU.ChaUn11497.2	67.3764	52.7445	65.9528	39.5312	16.7816	20.6125
evm.TU.Cha01g002240	120.107	100.434	104.113	103.104	168.613	438.775
evm.TU.Cha09g005820	8.05782	10.5506	10.3076	19.8844	22.8318	18.8924
evm.TU.Cha03g008510	11.5466	5.21698	12.1026	12.5478	15.4344	31.7457
evm.TU.Cha01g018350	14.02	24.3613	12.0241	8.74162	5.51912	3.30642
evm.TU.ChaUn12995.3	917.417	1881.55	705.159	3121.56	3281.97	1234
evm.TU.Cha01g016430	0.398475	2.50347	0.481832	0.304789	0.0001	0.061148
evm.TU.ChaUn10551.1	2.13669	2.11706	3.34456	1.23693	0.28833	0.609017
evm.TU.Cha04g006800	5.81904	0.141913	8.79914	6.08666	15.6864	39.5876
evm.TU.ChaUn17729.1	9.54232	5.69834	4.71886	17.3383	11.1076	21.7586
evm.TU.Cha01g016350	5.20353	10.3962	7.19856	3.03706	2.99311	2.6553
evm.TU.Cha03g015810	15.5214	57.5055	6.69717	3.20598	8.327	9.6298
evm.TU.ChaUn7447.2	0.876318	1.4123	1.01854	0.330684	0.0001	0.12686
evm.TU.ChaUn21029.2	0.557092	0.125785	2.25254	5.1812	1.10535	7.09029
evm.TU.ChaUn37132.1	7.88654	40.4202	7.41404	9.05354	3.03858	2.32745
evm.TU.Cha01g023490	11.8321	13.0767	9.92516	6.55132	2.27134	5.59347
evm.TU.Cha12g011180	3.24995	3.13651	4.11857	1.21213	0.203803	1.82336
evm.TU.Cha07g009270	0.0001	0.168748	1.1108	4.0231	3.5002	1.11155
evm.TU.Cha01g017970	16.914	44.3723	18.6034	16.4292	95.302	84.4832
evm.TU.Cha06g019480	5.25875	1.45134	8.67578	16.7028	9.33385	12.7952
evm.TU.Cha10g003740	8.83693	26.8782	16.6935	14.1718	99.6893	21.7482
evm.TU.Cha01g004260	1.24906	9.26121	2.26496	0.875241	0.945009	0.302554
evm.TU.Cha01g014220	15.9481	6.96929	26.9693	28.11	47.6178	29.5118
evm.TU.ChaUn6152.3	56.7657	29.7919	48.2745	55.3506	70.2977	149.255
evm.TU.Cha08g005050	39.5084	44.4148	36.8747	19.5968	15.5821	16.0801
evm.TU.Cha12g005860	8.649	7.99423	9.78069	3.89562	2.28725	3.86323
evm.TU.Cha04g010020	0.0001	0.115463	0.0001	0.0001	0.740587	1.3023
evm.TU.Cha06g002650	10.4918	8.36061	9.55115	5.28457	1.789	3.53897
evm.TU.Cha12g009160	8.82094	9.61604	8.59636	13.4319	23.7463	17.2126
evm.TU.Cha13g011420	2.64435	2.54697	2.05671	1.79421	11.5101	4.23004
evm.TU.Cha07g014150	338.288	336.69	289.068	192.839	103.084	58.8644
evm.TU.Cha04g003630	1397.16	534.312	2084.9	2901.86	3427.75	2046.1
evm.TU.Cha04g006920	11.9187	21.1831	12.4748	6.7417	4.08254	5.83454
evm.TU.Cha01g019910	0.350539	0.0001	0.17208	0.408364	0.933234	1.86778
evm.TU.Cha15g006190	276.706	593.098	179.673	160.726	16.8879	1.33106
evm.TU.Cha08g014800	61.329	39.9489	59.6512	17.0979	0.572164	0.0001
evm.TU.Cha03g017840	2.84418	50.7629	1.33506	0.670371	4.93914	0.278356
evm.TU.Cha09g005480	118.679	215.953	101.628	69.9183	55.7759	24.0577
evm.TU.Cha07g001040	0.618936	1.32848	0.75583	0.146993	0.077037	0.38163
evm.TU.Cha04g005880	3.01988	2.3296	3.59078	1.43569	0.215436	0.082063
evm.TU.ChaUn12409.1	3.51091	0.0001	0.0001	9.50794	7.62138	16.282
evm.TU.ChaUn10148.2	16.9918	11.4398	18.7768	18.8744	16.3592	70.6558
evm.TU.ChaUn14296.1	18.7999	40.2321	15.0304	11.723	4.03157	8.23574
evm.TU.Cha01g007710	55.7477	129.787	50.7537	43.7647	14.6059	32.0075
evm.TU.Cha08g011050	134.077	123.482	130.651	61.054	280.197	633.616
evm.TU.Cha05g012130	19.9897	0.403092	19.0769	26.5147	64.7839	41.2125
evm.TU.Cha01g013660	2.1596	4.77758	2.69628	1.59441	0.510903	0.789397
evm.TU.Cha13g002880	4.77934	3.65174	5.0656	8.04193	9.6595	11.2586
evm.TU.Cha03g013790	27.7517	69.0274	24.4701	22.6699	9.3992	13.9565
evm.TU.Cha03g002900	0.321615	0.519261	0.433847	0.924496	1.55394	2.51751
evm.TU.Cha07g008510	10.9002	9.11138	8.89992	5.98895	2.2209	1.36462
evm.TU.ChaUn5627.3	14.2214	7.23223	17.4276	20.8027	15.6431	42.7557
evm.TU.Cha09g004050	0.386283	0.634999	0.594512	1.12264	0.756362	4.49795
evm.TU.Cha13g001370	0.188118	0.143687	0.363911	0.690642	0.270389	1.78735
evm.TU.Cha02g009210	1.36871	2.41531	1.70672	2.37464	6.21651	6.52426
evm.TU.Cha03g003340	1.68016	0.857615	1.48804	0.0001	0.0001	0.409806
evm.TU.Cha03g014080	1.40677	3.68541	0.959635	0.526138	0.0001	0.0001
evm.TU.Cha08g002810	3.85119	3.52313	3.88152	6.10661	13.3797	5.1544
evm.TU.ChaUn13354.2	0.291807	0.371532	0.0001	1.70685	0.060629	4.92156
evm.TU.Cha06g000530	24.1131	37.5927	23.6387	15.8173	9.40295	10.6151
evm.TU.Cha11g012840	0.545708	0.232305	0.171156	3.0385	0.594515	0.522853
evm.TU.Cha07g008850	1.86885	0.297748	0.871161	0.260046	0.0001	0.0001
evm.TU.Cha09g001010	222.195	290.288	239.697	152.331	81.2997	47.3834
evm.TU.Cha10g011350	19.5948	39.3134	15.0074	13.4129	7.96982	3.25615
evm.TU.Cha02g006560	0.0001	0.629254	0.931576	3.72124	1.84383	2.88659
evm.TU.Cha01g018850	26.55	27.4963	23.4958	17.1463	5.51519	10.2133
evm.TU.Cha14g000130	9.04331	7.73269	7.30049	5.31897	1.64737	2.96565
evm.TU.ChaUn12390.1	1.01689	0.863666	0.757511	0.205199	0.0001	0.235822
evm.TU.Cha05g001460	34.6102	58.2245	25.3826	22.533	12.8519	11.717
evm.TU.Cha12g003650	6.73849	6.90292	6.98944	3.16255	0.757002	2.74879
evm.TU.ChaUn21578.1	1.4089	0.076811	1.52118	7.39774	2.98063	1.43817
evm.TU.Cha08g018540	1.28323	1.23346	1.94297	1.96245	0.91736	11.1502
evm.TU.ChaUn4400.1	22.8666	37.0294	23.7218	13.3182	7.84347	15.4731
evm.TU.Cha08g001290	99.479	106.899	76.6486	55.4801	3.73572	1.39055
evm.TU.Cha08g016010	8.06098	3.50056	3.51031	2.58525	0.80617	1.23052
evm.TU.Cha14g001700	1.51784	2.17017	2.63372	2.97507	1.65603	14.4072
evm.TU.Cha12g001900	0.4096	2.82203	0.668459	0.345423	0.106316	0.0001
evm.TU.Cha10g002440	0.573458	0.517851	0.285015	0.120014	0.063915	0.08451
evm.TU.Cha13g010240	6.68574	4.71834	6.85153	10.6803	11.2338	17.3044
evm.TU.Cha03g015180	4.72339	6.1788	5.25305	2.89042	1.00742	1.73701
evm.TU.Cha02g013910	23.278	19.3488	17.4462	14.0475	3.01396	4.1929
evm.TU.Cha07g007290	6.11769	9.09705	2.3938	1.27707	1.81128	1.3244
evm.TU.Cha01g010620	0.0001	1.49273	0.506931	4.09251	4.95916	2.10218
evm.TU.Cha04g013930	1.54574	0.362381	1.38105	4.63344	2.27868	2.80588
evm.TU.Cha14g004360	0.5577	0.675331	0.388114	0.161968	0.0001	0.0001
evm.TU.Cha14g002530	3.59694	6.83791	3.04547	0.97446	1.00216	1.67757
evm.TU.Cha02g005530	5.2682	2.36494	5.15372	6.78337	2.86286	21.6288
evm.TU.Cha14g007040	11.2507	20.4556	10.1748	6.80067	3.65931	0.797441
evm.TU.ChaUn31085.1	37.9867	45.2322	35.212	18.3012	16.8552	14.0302
evm.TU.Cha06g017560	0.887205	1.71423	0.595073	0.332184	0.0001	0.147381
evm.TU.Cha06g020130	0.927504	22.4202	0.434331	1.66428	0.32992	0.0001
evm.TU.Cha01g016870	1.21526	2.33362	2.29113	0.0001	0.0001	0.625511
evm.TU.Cha01g004750	1.39073	3.90145	0.684443	0.562037	0.179051	0.0001
evm.TU.Cha07g002190	0.536901	0.200759	0.267466	0.647039	0.899597	2.10935
evm.TU.Cha13g012650	7.09728	5.29366	4.58706	10.2992	11.6942	15.7313
evm.TU.Cha01g009030	31.4579	51.5181	27.7956	16.7205	13.2543	9.03794
evm.TU.Cha09g011090	7.07487	9.78163	6.68314	2.71995	2.59386	1.77066
evm.TU.Cha01g015520	41.9159	58.0723	34.1315	22.9774	11.0627	24.889
evm.TU.Cha10g010460	4.90481	34.2301	4.74469	5.94888	3.17665	1.1637
evm.TU.Cha05g010400	5.6019	2.92586	6.4763	2.33367	1.30096	2.28857
evm.TU.ChaUn8573.5	74.7081	95.1485	67.3932	33.9178	37.0923	25.7245
evm.TU.Cha03g016360	4.75843	6.91485	4.59108	2.93818	0.614679	2.7538
evm.TU.Cha03g002880	4.27346	7.06963	8.49612	6.34105	14.5766	21.5066
evm.TU.Cha09g012770	16.2323	20.2032	14.7868	10.666	2.705	7.50052
evm.TU.Cha10g007270	22.4033	61.0859	17.5312	13.0395	14.0663	7.98141
evm.TU.Cha01g021260	10.1264	4.92119	11.778	16.0804	8.97342	32.3581
evm.TU.ChaUn26992.1	0.339635	0.0001	0.0001	0.0001	2.57922	2.37115
evm.TU.Cha02g008220	31.6699	88.0997	26.4723	26.9195	9.44754	1.4655
evm.TU.Cha13g010700	5.90151	38.4308	7.25802	7.69961	3.02564	1.15105
evm.TU.Cha03g004760	0.0001	0.150952	0.09768	0.0001	1.17725	1.6113
evm.TU.ChaUn4507.19	1.49219	7.52502	1.19006	1.17978	0.712085	0.534113
evm.TU.Cha01g001790	8.78207	18.9402	8.56457	7.09821	3.20966	1.81537
evm.TU.Cha11g011440	77.805	99.2707	76.4935	32.9612	34.2849	39.445
evm.TU.Cha13g002260	9.69302	3.1147	9.49951	2.23098	1.27251	4.34473
evm.TU.Cha07g005830	1.67904	2.20774	2.08901	4.55565	6.55709	7.28218
evm.TU.Cha05g001960	1.1087	0.0001	1.20435	0.106941	0.0001	0.060229
evm.TU.Cha07g008810	31.4167	25.562	32.1025	15.0138	6.5294	17.3255
evm.TU.Cha04g012590	0.0001	0.479591	0.0001	1.27674	1.71874	0.857192
evm.TU.Cha02g002930	1.44897	8.46997	1.197	1.72203	0.353457	0.585131
evm.TU.Cha07g010810	1.79015	0.685191	3.24445	5.56655	4.59521	7.7428
evm.TU.Cha04g014990	40.6081	175.834	38.8019	35.3518	30.4789	12.8114
evm.TU.Cha09g013880	2.58896	1.03955	3.67479	6.43312	3.48571	8.84941
evm.TU.Cha05g006820	0.550891	0.180432	0.362295	0.761804	1.25362	1.9903
evm.TU.Cha05g011850	2.83015	8.63796	2.49633	2.0303	1.18813	0.738845
evm.TU.Cha07g011920	1.21853	5.43595	0.767441	0.289324	0.49486	0.896006
evm.TU.ChaUn7077.1	49.8444	38.4828	44.1545	14.6115	19.6451	21.7394
evm.TU.Cha09g014160	17.5	14.4114	20.2214	11.775	1.99972	6.83706
evm.TU.Cha13g005620	3.76998	19.0835	2.53688	2.78078	2.31027	1.86778
evm.TU.ChaUn9660.1	410.58	1388.02	299.094	310.925	243.56	115.687
evm.TU.Cha09g005700	5.56334	3.85841	6.11426	1.84014	1.39633	1.84632
evm.TU.Cha01g022050	10.3099	14.4426	8.97833	7.0244	2.38917	3.81151
evm.TU.ChaUn15560.1	14.1844	1.7773	21.6296	11.0108	38.7073	50.3382
evm.TU.Cha01g013890	14.3206	18.5285	13.6387	7.48769	3.51014	8.81229
evm.TU.ChaUn29708.1	23.3753	27.7222	24.0229	9.58196	11.3126	8.73621
evm.TU.Cha02g017790	0.98717	3.61802	2.41	2.12616	9.53137	8.88675
evm.TU.ChaUn6663.2	51.1471	143.252	45.9786	35.9373	0.48935	0.378751
evm.TU.Cha06g003080	7.30415	36.1911	7.905	8.83987	4.0847	2.77723
evm.TU.Cha15g010160	2.67378	1.1823	1.96598	0.460751	17.5838	2.97853
evm.TU.Cha01g024760	38.5942	72.2554	33.4819	22.2064	20.9707	14.6776
evm.TU.Cha04g015160	6.19571	6.48498	6.67741	10.0918	9.15554	21.9225
evm.TU.Cha03g011880	4.93632	7.25416	5.42668	2.81601	1.90957	2.4795
evm.TU.Cha02g017330	1.3748	7.29614	1.24768	0.761025	0.86196	0.874007
evm.TU.Cha01g014990	12.2674	0.935996	22.461	20.7269	30.3372	46.6453
evm.TU.Cha03g007740	11.3379	18.4304	10.6882	6.70185	5.1048	2.612
evm.TU.Cha01g020020	1.50955	1.20741	3.68645	2.39913	7.78439	6.89292
evm.TU.Cha09g000280	34.5202	72.9053	30.6525	23.8289	16.5252	15.0575
evm.TU.Cha04g000480	1.85987	1.22543	3.0294	0.49334	0.470519	0.993415
evm.TU.Cha11g002850	0.870472	0.328737	1.68624	0.313454	0.0001	0.069627
evm.TU.Cha03g004810	82.7155	125.582	63.3693	59.4648	22.8853	8.46133
evm.TU.Cha06g012770	5.97916	7.75473	6.05736	3.19986	1.51168	1.87071
evm.TU.ChaUn5440.1	1.74059	2.06995	1.48185	1.84977	7.87954	3.22955
evm.TU.Cha04g019160	70.8415	168.814	59.1799	50.6814	36.9554	24.9009
evm.TU.ChaUn15781.2	6.10198	5.23433	6.41721	2.94255	0.790546	1.28716
evm.TU.Cha07g007750	0.721917	3.90706	1.05918	0.659969	0.276588	0.044704
evm.TU.Cha02g015480	3.39194	7.70541	4.13198	0.998183	1.57151	2.86788
evm.TU.Cha03g005800	6.67705	10.2377	6.06456	4.04514	1.43277	2.42999
evm.TU.Cha13g011210	3.57136	3.15091	3.86726	1.28828	1.36069	1.24959
evm.TU.Cha05g007380	16.501	22.967	15.2114	12.1011	4.17525	6.97689
evm.TU.ChaUn5799.3	1.45657	5.20735	0.776217	0.763804	0.0001	0.253518
evm.TU.Cha01g025450	44.6336	108.745	36.275	24.619	27.756	20.6864
evm.TU.ChaUn7930.3	5.28778	2.5606	4.77526	5.36049	3.46089	20.2258
evm.TU.ChaUn21655.1	0.0001	1.48482	1.85368	3.89017	3.13399	9.08707
evm.TU.ChaUn11197.2	1.43685	0.345055	1.8575	0.34824	0.0001	0.0001
evm.TU.Cha08g002940	0.492946	0.0001	0.379633	1.31499	1.06013	1.90264
evm.TU.Cha02g004440	0.934357	2.48035	0.478724	0.0001	0.0001	0.391709
evm.TU.ChaUn28288.2	3.78745	1.89928	2.12319	1.18725	19.7516	3.12208
evm.TU.ChaUn15633.1	151.333	236.678	148.314	71.879	88.8534	44.477
evm.TU.Cha01g008060	0.988862	1.7622	1.31009	1.24951	2.91819	7.85926
evm.TU.ChaUn28939.3	2.58595	1.90556	2.13609	1.72863	0.865354	21.6506
evm.TU.Cha05g005560	1.1834	2.9831	3.05193	4.02683	8.69759	3.31872
evm.TU.Cha11g003880	0.519615	0.0001	0.0001	4.64968	0.0001	3.78662
evm.TU.Cha07g005390	11.1881	18.2188	10.4102	7.48948	3.81033	3.93047
evm.TU.Cha03g018410	34.8654	21.5397	41.8213	16.9999	13.5816	10.4535
evm.TU.Cha08g005610	4.39207	4.23231	4.88941	1.99426	1.24475	2.41001
evm.TU.Cha02g004630	2.26048	10.4861	0.0001	0.908427	0.030174	0.012945
evm.TU.ChaUn8647.5	2.27149	0.14495	0.703703	3.36925	3.9874	4.55026
evm.TU.Cha06g003800	24.7225	25.1217	29.8916	16.033	9.55059	7.95213
evm.TU.Cha03g012440	83.6973	206.796	46.3647	46.5614	44.8963	26.3733
evm.TU.Cha13g010920	54.5368	138.763	46.411	44.231	26.9192	19.906
evm.TU.Cha04g002580	4.82131	17.9388	6.32362	2.40895	1.69412	0.0001
evm.TU.Cha15g011280	2.65306	2.44467	2.34452	4.78683	2.67206	10.9873
evm.TU.Cha06g001170	16.7925	22.8611	14.84	10.7124	5.19841	8.2875
evm.TU.Cha05g001470	8.06452	8.18679	7.48604	4.07362	1.33872	4.91555
evm.TU.Cha04g006420	6.7812	5.45906	6.44263	4.56436	1.62931	1.47954
evm.TU.Cha14g003090	54.502	53.0754	55.8598	41.0738	6.48599	15.9399
evm.TU.Cha02g013240	0.323881	0.0001	0.363938	0.354348	0.958624	2.65252
evm.TU.Cha01g001190	16.9864	24.7631	14.9808	11.6122	4.12085	9.45648
evm.TU.Cha01g006390	167.307	42.3772	222.234	207.746	414.599	261.932
evm.TU.Cha10g005720	14.7189	27.9428	13.1707	8.15385	7.62756	3.9083
evm.TU.Cha10g007440	4.16535	7.93672	2.38705	2.18053	0.754982	2.33039
evm.TU.Cha09g010630	0.180525	0.0001	0.132389	0.402387	0.262937	0.966627
evm.TU.Cha13g000820	40.2486	27.3272	28.0982	21.677	9.28116	9.6023
evm.TU.Cha14g011160	10.1772	34.486	4.14145	9.23277	1.31446	1.19858
evm.TU.ChaUn5242.1	15.4764	18.5644	15.3306	6.68382	1.42356	0.0001
evm.TU.Cha04g011500	62.7944	113.726	66.1602	40.5677	36.014	17.1442
evm.TU.Cha15g008420	0.927203	3.89201	1.44604	3.42083	6.27223	8.46919
evm.TU.Cha07g007300	3.43425	4.76778	1.94088	0.898673	0.871501	0.495816
evm.TU.Cha12g000620	0.936139	1.44607	0.325442	2.11943	0.383062	11.6914
evm.TU.Cha02g015240	2.4054	2.60428	0.719517	0.736926	0.0001	0.063802
evm.TU.Cha01g001340	4.49123	9.00066	4.76297	1.05146	1.93732	1.26963
evm.TU.Cha10g003560	8.1299	12.058	6.13607	5.28916	0.32624	2.6971
evm.TU.Cha03g017060	1.34825	2.54341	1.61263	0.832131	0.112013	0.703668
evm.TU.ChaUn8268.6	1.89507	2.44378	0.565835	0.586175	0.104189	0.0001
evm.TU.ChaUn15655.1	2.49953	1.21548	1.98084	0.278841	0.391718	0.811992
evm.TU.Cha14g001010	0.456134	0.0001	1.46311	0.344231	9.52074	1.41438
evm.TU.Cha06g011010	19.8973	91.9242	157.501	271.889	221.802	105.02
evm.TU.Cha03g020400	2.6407	1.84422	1.94688	2.00064	10.0329	4.67957
evm.TU.Cha08g010650	164.276	30.504	222.854	318.607	315.46	247.313
evm.TU.Cha02g012290	0.142723	0.059575	0.21749	0.352369	0.189415	1.0594
evm.TU.ChaUn11151.2	5.8937	13.616	4.62259	3.60419	2.38008	0.596783
evm.TU.Cha05g012810	32.668	48.519	36.7809	26.2287	12.5461	5.45348
evm.TU.Cha13g001430	2.80152	22.4003	1.94582	1.33739	3.45234	1.31133
evm.TU.Cha06g017230	1.09559	2.06947	0.657934	0.456561	0.099834	0.0001
evm.TU.ChaUn26593.4	0.0001	0.0001	1.5748	4.47847	1.22256	7.12598
evm.TU.Cha14g011060	60.9896	101.97	63.5211	50.3005	23.6784	19.101
evm.TU.Cha02g008000	0.668602	1.06497	0.698173	0.232296	0.066353	0.309002
evm.TU.Cha04g003240	4.52136	1.84845	3.46108	1.16824	1.09304	0.556143
evm.TU.Cha11g001390	5.36914	21.5508	6.71157	4.6757	3.3705	3.6771
evm.TU.ChaUn4857.4	1.99822	1.29166	2.13772	0.52291	0.251021	0.710285
evm.TU.Cha08g015250	662.728	1690.35	499.125	436.403	378.224	240.937
evm.TU.ChaUn8886.6	2.30431	1.65017	2.59273	0.846744	0.410925	1.04594
evm.TU.Cha07g011730	3.21495	6.48046	2.11713	1.84918	0.746315	0.497321
evm.TU.Cha15g006630	29.6112	59.8082	25.6211	23.1758	13.4172	11.0877
evm.TU.Cha01g022470	1.99931	0.645279	3.00338	0.230893	0.0001	0.677969
evm.TU.Cha03g015520	13.2737	16.5977	14.5373	7.85597	6.74861	3.29284
evm.TU.Cha06g007850	0.212535	0.727313	3.07925	1.25999	3.90909	9.54
evm.TU.ChaUn6178.6	11.1009	41.8654	10.4745	9.42796	4.71724	0.351652
evm.TU.Cha06g016690	5.81876	3.95867	11.9848	13.3943	12.0181	18.8708
evm.TU.Cha03g015530	29.6945	59.5586	31.1065	27.0882	12.2381	6.05669
evm.TU.Cha08g012840	2.24554	3.56423	1.77026	1.25757	0.517287	1.11079
evm.TU.Cha02g012790	10.2845	13.1439	9.48214	5.57241	3.38454	5.19668
evm.TU.Cha05g005550	7.08304	19.2778	4.73873	4.57895	3.70299	1.22857
evm.TU.Cha13g008110	7.87799	8.20737	6.1926	4.48913	2.73501	1.61516
evm.TU.Cha09g001570	2.72489	3.87123	2.30251	1.06248	0.627308	0.497349
evm.TU.Cha01g002000	1.72394	2.44235	0.155	0.475142	0.0001	0.104601
evm.TU.Cha13g008510	115.641	168.247	88.9045	74.8555	45.2433	30.5152
evm.TU.Cha14g007510	31.3826	57.5535	27.8595	22.4671	14.7928	12.9941
evm.TU.ChaUn7362.1	1.74882	6.20596	1.59183	1.18758	0.908327	0.270719
evm.TU.Cha08g004900	3.12664	0.0001	2.63388	2.78861	9.52577	13.1359
evm.TU.ChaUn11838.1	3.22814	2.4806	4.8736	0.200956	0.328102	1.78432
evm.TU.ChaUn26279.1	67.5792	83.7288	59.289	34.0667	34.461	21.5352
evm.TU.Cha04g004830	100.297	487.985	87.1677	88.7746	85.6516	34.0099
evm.TU.Cha08g003260	11.2638	8.37259	14.4507	8.03413	1.80068	2.63759
evm.TU.Cha01g015280	67.4798	26.263	72.0499	29.3492	22.3304	12.0526
evm.TU.Cha06g017130	0.483429	1.44119	1.13257	0.241612	0.29594	0.083453
evm.TU.Cha07g010720	16.4618	22.6504	13.8095	9.38884	5.90646	0.959681
evm.TU.Cha02g018190	2.27128	4.28305	2.01428	1.61962	0.763801	0.757468
evm.TU.Cha12g007020	1.77682	2.40123	1.63121	1.28504	0.288751	0.395218
evm.TU.Cha15g003100	0.37032	1.54777	0.261404	0.15093	0.16955	0.135705
evm.TU.Cha05g003900	0.590795	1.22423	0.8003	0.343812	0.074899	0.290062
evm.TU.ChaUn12297.1	2.48555	5.35145	1.78517	1.66288	0.520941	0.554031
evm.TU.ChaUn22124.1	5.12835	3.08731	4.12337	1.87101	0.222283	1.57504
evm.TU.Cha13g006800	14.4777	10.7692	14.2053	5.4998	4.09374	0.326588
evm.TU.Cha01g025230	84.0328	4.24404	95.3495	26.3619	13.5504	12.7692
evm.TU.Cha03g004360	0.191202	1.29787	0.783727	0.180744	0.113268	0.158932
evm.TU.Cha06g011940	6.87532	22.8789	7.7143	3.47735	5.56755	2.16265
evm.TU.Cha11g001090	1.78466	0.439999	2.60033	5.26264	3.77892	2.93833
evm.TU.Cha02g003970	3.45323	6.8611	4.38443	3.04187	0.377267	1.12859
evm.TU.Cha12g005660	0.486912	8.33878	0.573629	0.987029	0.044351	0.0001
evm.TU.Cha07g015490	1.00969	1.35253	1.33546	0.530815	0.128146	0.523284
evm.TU.Cha11g004920	14.4325	13.6158	10.1059	7.46727	5.35338	3.08621
evm.TU.Cha06g012270	7.49834	16.0428	6.22522	3.76838	3.9848	3.87589
evm.TU.ChaUn7524.1	1.29891	1.48577	1.72026	3.64491	3.65202	5.43811
evm.TU.Cha08g011740	1.39114	0.813426	1.60202	0.335388	0.398544	0.54588
evm.TU.ChaUn10240.3	0.0001	0.0001	2.49132	4.25568	6.66411	6.85604
evm.TU.Cha14g012850	2.92585	2.52558	2.81462	1.17685	0.0001	0.080236
evm.TU.Cha06g007490	2.82804	3.35046	1.81801	1.06881	0.890411	1.10455
evm.TU.Cha12g009360	4.0007	6.47951	9.35577	4.70172	0.536549	1.12231
evm.TU.ChaUn8333.5	0.966932	0.872804	0.526367	2.28837	2.29077	2.33694
evm.TU.ChaUn10433.1	1.69252	2.54312	1.42754	0.344166	0.029415	1.13285
evm.TU.Cha03g003130	2.39167	2.89871	3.34149	0.544835	0.528346	1.2538
evm.TU.Cha04g006890	2.46636	5.35863	2.87599	1.13483	0.72865	0.908784
evm.TU.ChaUn23190.1	1.09795	2.1669	1.90452	0.091666	0.16476	0.881674
evm.TU.ChaUn13805.1	24.606	29.7012	19.3434	16.4611	8.44016	7.17092
evm.TU.Cha06g019620	0.90264	0.288718	1.95902	1.85039	3.08527	3.35928
evm.TU.Cha09g001530	23.5849	46.0114	21.8373	17.0397	12.5969	3.41356
evm.TU.Cha13g010970	0.26581	0.099622	0.256273	1.28899	0.233507	0.69946
evm.TU.Cha13g006690	4.91274	6.29919	3.56593	2.33616	1.13763	2.12029
evm.TU.Cha14g009270	21.4408	59.9308	17.4015	12.9036	6.43342	21.6512
evm.TU.Cha07g010980	3.36501	2.3019	5.01958	3.79896	4.55646	13.5286
evm.TU.ChaUn6905.45	2.40018	7.04524	2.69203	1.67123	1.51325	0.415043
evm.TU.Cha14g006830	7.03584	11.8758	6.15421	3.18028	3.85164	2.06212
evm.TU.ChaUn13112.1	2.85935	9.92055	0.8052	1.34858	0.0001	0.0001
evm.TU.Cha10g002640	1.9722	0.606361	2.67595	0.625605	0.0001	0.0001
evm.TU.Cha09g004980	16.671	29.9679	11.9207	9.25257	3.06801	12.624
evm.TU.Cha04g012280	0.505994	1.44081	0.433226	0.28829	0.0001	0.121963
evm.TU.ChaUn7368.5	57.5172	120.674	48.5999	34.4939	36.6566	16.3612
evm.TU.ChaUn9316.2	28.2508	65.7353	26.4276	17.3038	16.4978	14.6431
evm.TU.ChaUn8573.4	13.3369	20.7381	11.3229	4.57794	5.83275	9.52868
evm.TU.Cha09g003730	23.7694	7.1115	23.404	13.7801	17.9379	100.013
evm.TU.Cha15g008110	6.65822	8.23098	4.68096	1.85315	2.01081	2.30433
evm.TU.Cha13g008580	6.96498	10.8361	6.59669	4.51569	2.95453	1.90333
evm.TU.Cha06g017810	6.1878	7.47571	6.09356	2.74227	1.21885	3.44869
evm.TU.Cha09g013270	3.94455	0.838148	3.45418	0.121027	0.0001	1.1759
evm.TU.Cha06g002700	120.755	144.262	112.94	64.4706	57.3191	46.3634
evm.TU.ChaUn6402.1	25.8849	2.26193	30.2694	31.8432	55.3901	44.9794
evm.TU.Cha09g007590	0.362224	0.0001	0.561843	0.331826	2.54539	1.50869
evm.TU.Cha09g006370	4.90775	4.00339	3.31037	0.481362	0.499668	2.45548
evm.TU.Cha02g018150	17.6418	23.4098	18.6965	9.21281	7.95469	11.0416
evm.TU.Cha10g002520	0.462654	0.336321	0.31725	0.141322	0.0001	0.0001
evm.TU.Cha05g003150	85.9578	27.2382	102.163	41.3705	21.2125	25.7912
evm.TU.Cha03g010390	9.80916	16.7105	10.9729	9.5644	2.16444	3.4147
evm.TU.Cha15g007140	3.33875	3.24562	2.1807	1.30052	0.127761	1.5146
evm.TU.ChaUn8261.1	6.30862	18.7617	5.21899	3.84039	3.69826	0.677613
evm.TU.ChaUn6006.2	11.1098	14.8266	11.9028	5.59363	4.56821	7.58744
evm.TU.Cha06g005390	1.3218	1.1094	1.08058	0.402221	0.064404	0.544684
evm.TU.Cha11g010430	2.02164	3.05465	0.912188	5.025	1.93584	10.0873
evm.TU.Cha09g001300	214.99	459.085	196.584	176.53	105.104	35.4167
evm.TU.Cha04g004840	100.869	500.6	95.5725	98.0431	91.1074	41.2337
evm.TU.Cha08g008560	5.89643	2.76998	12.6951	10.5885	2.71412	56.7208
evm.TU.Cha12g012680	7.5362	5.25657	5.24495	2.68772	2.0591	2.06577
evm.TU.Cha07g003260	3.18371	1.30574	2.48952	4.68114	3.77586	7.76966
evm.TU.Cha03g021210	2.00339	2.5364	0.937474	0.449194	0.583539	0.475511
evm.TU.Cha10g013580	22.6289	49.721	17.3153	16.892	10.6207	10.9363
evm.TU.Cha08g000420	52.9117	100.24	47.5349	42.7959	23.8383	18.6036
evm.TU.Cha08g002510	10.4054	0.916285	14.0509	16.2978	18.8833	22.4451
evm.TU.Cha12g011160	1.79785	1.75663	1.94547	0.819252	0.161974	0.736603
evm.TU.Cha11g014190	438.318	1058.5	299.969	292.996	241.144	179.265
evm.TU.Cha08g012120	6.5881	1.81781	18.6896	14.8258	12.86	33.3053
evm.TU.Cha08g010160	2.94937	4.29389	2.00953	1.42329	0.907384	1.09953
evm.TU.Cha10g001310	1.61522	3.17806	1.13197	0.371225	0.544933	0.0001
evm.TU.Cha09g017470	27.4248	71.5564	22.3768	25.4077	13.1936	10.8524
evm.TU.Cha11g013590	29.9885	55.7987	16.9615	10.8226	19.2364	8.76442
evm.TU.ChaUn12775.2	5.06726	7.56792	5.14368	2.49942	1.45708	1.28723
evm.TU.Cha03g002830	125.384	10.4619	161.468	265.138	114.615	347.967
evm.TU.Cha10g001000	4.93741	6.51113	4.30925	2.40026	0.948523	2.90781
evm.TU.ChaUn5684.3	1.3307	4.5401	1.6357	1.06797	0.802746	0.273653
evm.TU.Cha02g017260	2.1345	3.3464	2.60118	1.56838	0.577418	0.874674
evm.TU.Cha10g004010	2.43665	2.05282	2.40475	0.939524	0.919273	0.650837
evm.TU.ChaUn7993.2	17.1734	16.19	15.2166	7.05181	5.56754	4.77069
evm.TU.Cha01g015180	0.505414	2.01223	0.348689	0.301368	0.0001	0.189123
evm.TU.Cha04g015140	1.94263	2.61699	1.8802	1.16179	0.420059	0.257819
evm.TU.Cha06g006230	3.44054	2.60641	2.84587	0.588138	0.0001	1.18869
evm.TU.Cha05g011590	0.904698	1.78157	1.80131	0.655813	0.061132	0.37212

## Sheet: CCLJ_CKLJ_diff_gene_pathways 
Pathway	diff_gene	number of diff_gene
00010(Glycolysis / Gluconeogenesis)	evm.TU.Cha08g018770;evm.TU.Cha09g007020;evm.TU.ChaUn9028.2;evm.TU.Cha08g008240;evm.TU.Cha09g007060;evm.TU.ChaUn13172.2;evm.TU.Cha06g020240;evm.TU.Cha01g018230;evm.TU.Cha10g005170;evm.TU.Cha09g007070;evm.TU.ChaUn12270.2;evm.TU.Cha09g016110;evm.TU.ChaUn10551.3;evm.TU.Cha07g014740;evm.TU.Cha04g022000;evm.TU.Cha10g004090;evm.TU.Cha08g000090;evm.TU.Cha10g013220;evm.TU.Cha09g007850;evm.TU.Cha03g004010;…	42
00020(Citrate cycle (TCA cycle))	evm.TU.ChaUn10777.1;evm.TU.Cha06g020240;evm.TU.Cha08g008970;evm.TU.ChaUn36551.2;evm.TU.ChaUn16384.1;evm.TU.Cha01g017970;evm.TU.Cha05g001460;evm.TU.ChaUn4507.19;evm.TU.ChaUn21655.1;evm.TU.Cha10g013580;evm.TU.Cha09g017470;	11
00030(Pentose phosphate pathway)	evm.TU.Cha01g007640;evm.TU.ChaUn13172.2;evm.TU.Cha03g010890;evm.TU.Cha09g016110;evm.TU.Cha14g011960;evm.TU.ChaUn1380.2;evm.TU.ChaUn10551.3;evm.TU.Cha07g014740;evm.TU.Cha03g004010;evm.TU.ChaUn8386.2;evm.TU.Cha09g006660;evm.TU.Cha09g005710;evm.TU.ChaUn13335.4;evm.TU.ChaUn10551.1;evm.TU.Cha01g024760;evm.TU.Cha09g000280;evm.TU.Cha02g013240;evm.TU.Cha12g009360;evm.TU.Cha09g007590;evm.TU.Cha10g004010;	20
00040(Pentose and glucuronate interconversions)	evm.TU.Cha05g004680;evm.TU.Cha01g007460;evm.TU.Cha11g001230;evm.TU.Cha11g001250;evm.TU.Cha15g011600;evm.TU.ChaUn11751.4;evm.TU.Cha04g018770;evm.TU.ChaUn17877.1;evm.TU.Cha12g001840;evm.TU.Cha10g005170;evm.TU.Cha06g014790;evm.TU.Cha06g016640;evm.TU.Cha03g010890;evm.TU.Cha12g002830;evm.TU.Cha14g006960;evm.TU.ChaUn7392.2;evm.TU.Cha03g019310;evm.TU.Cha08g017730;evm.TU.Cha07g013740;evm.TU.ChaUn1380.2;e…	41
00051(Fructose and mannose metabolism)	evm.TU.ChaUn9028.2;evm.TU.Cha03g015790;evm.TU.ChaUn13172.2;evm.TU.Cha01g018230;evm.TU.Cha09g016110;evm.TU.ChaUn10551.3;evm.TU.Cha07g014740;evm.TU.ChaUn8386.2;evm.TU.Cha09g006660;evm.TU.Cha04g020820;evm.TU.Cha01g016820;evm.TU.Cha09g005710;evm.TU.ChaUn13335.4;evm.TU.ChaUn10551.1;evm.TU.Cha08g005050;evm.TU.Cha01g010620;evm.TU.Cha09g000280;evm.TU.Cha03g018410;evm.TU.Cha02g013240;evm.TU.Cha12g000620;e…	21
00052(Galactose metabolism)	evm.TU.Cha15g010580;evm.TU.Cha10g013430;evm.TU.Cha06g016610;evm.TU.ChaUn7802.1;evm.TU.Cha07g002250;evm.TU.Cha01g018230;evm.TU.Cha03g015610;evm.TU.Cha14g010240;evm.TU.Cha09g016110;evm.TU.Cha11g000570;evm.TU.Cha01g017100;evm.TU.Cha01g014770;evm.TU.Cha08g003270;evm.TU.Cha03g020980;evm.TU.Cha06g014210;evm.TU.ChaUn6457.1;evm.TU.Cha07g008360;evm.TU.Cha09g001820;evm.TU.ChaUn6663.1;evm.TU.Cha05g007630;ev…	40
00053(Ascorbate and aldarate metabolism)	evm.TU.Cha05g002930;evm.TU.Cha02g014640;evm.TU.Cha01g021040;evm.TU.Cha14g010500;evm.TU.Cha13g009860;evm.TU.Cha12g001840;evm.TU.ChaUn9161.2;evm.TU.Cha03g019310;evm.TU.Cha07g009320;evm.TU.Cha04g004870;evm.TU.Cha10g013220;evm.TU.Cha09g007850;evm.TU.Cha12g010410;evm.TU.Cha12g001850;evm.TU.Cha03g020450;evm.TU.Cha15g006630;evm.TU.Cha11g013590;	17
00061(Fatty acid biosynthesis)	evm.TU.ChaUn25335.1;evm.TU.Cha04g011840;evm.TU.ChaUn27389.1;evm.TU.Cha07g009200;evm.TU.Cha14g011580;evm.TU.ChaUn12461.1;evm.TU.Cha05g002320;evm.TU.Cha04g007900;evm.TU.ChaUn14304.3;evm.TU.Cha04g006420;evm.TU.Cha14g006830;evm.TU.Cha09g004980;evm.TU.ChaUn9316.2;	13
00062(Fatty acid elongation)	evm.TU.Cha04g016320;evm.TU.Cha10g011840;evm.TU.Cha12g007120;evm.TU.Cha14g001350;evm.TU.Cha01g021180;evm.TU.Cha09g006290;evm.TU.Cha13g008220;evm.TU.Cha09g014820;evm.TU.Cha02g017330;	9
00071(Fatty acid degradation)	evm.TU.Cha09g007020;evm.TU.Cha04g002900;evm.TU.Cha09g007060;evm.TU.Cha01g013650;evm.TU.Cha09g007070;evm.TU.Cha04g011840;evm.TU.Cha12g010900;evm.TU.Cha02g002690;evm.TU.Cha05g004980;evm.TU.Cha08g000090;evm.TU.Cha10g013220;evm.TU.Cha09g007850;evm.TU.Cha11g007190;evm.TU.Cha04g006100;evm.TU.Cha03g020450;evm.TU.Cha09g012920;evm.TU.Cha04g014870;evm.TU.Cha09g007080;evm.TU.Cha05g002320;evm.TU.Cha08g002940;	20
00072(Synthesis and degradation of ketone bodies)	evm.TU.Cha04g002900;evm.TU.ChaUn11751.3;evm.TU.Cha12g010900;evm.TU.Cha04g006100;evm.TU.Cha12g002100;evm.TU.Cha14g007510;	6
00073(Cutin, suberine and wax biosynthesis)	evm.TU.ChaUn20278.1;evm.TU.Cha06g014730;evm.TU.Cha03g001940;evm.TU.Cha02g002690;evm.TU.Cha06g008180;evm.TU.Cha11g007190;evm.TU.Cha04g014870;evm.TU.ChaUn9312.1;evm.TU.Cha05g012130;evm.TU.Cha08g002940;evm.TU.Cha02g004630;	11
00100(Steroid biosynthesis)	evm.TU.Cha04g004490;evm.TU.Cha09g003940;evm.TU.Cha04g010100;evm.TU.Cha13g000700;evm.TU.ChaUn7791.3;evm.TU.Cha07g003310;evm.TU.Cha02g018720;evm.TU.ChaUn35532.3;evm.TU.Cha11g012650;evm.TU.Cha04g000370;evm.TU.Cha03g017840;evm.TU.Cha09g001010;evm.TU.Cha14g007040;evm.TU.ChaUn5799.3;evm.TU.Cha01g025230;evm.TU.Cha10g001000;	16
00130(Ubiquinone and other terpenoid-quinone biosynthesis)	evm.TU.Cha04g014790;evm.TU.Cha04g013980;evm.TU.ChaUn5445.2;evm.TU.ChaUn7387.6;evm.TU.ChaUn9649.1;evm.TU.Cha07g006310;evm.TU.Cha05g012610;evm.TU.Cha12g012680;evm.TU.Cha08g000420;	9
00190(Oxidative phosphorylation)	evm.TU.Cha05g003280;evm.TU.ChaUn29614.5;evm.TU.Cha03g001240;evm.TU.Cha15g008140;evm.TU.ChaUn15427.1;evm.TU.Cha01g012140;evm.TU.Cha08g016830;evm.TU.Cha08g015710;evm.TU.ChaUn1649.1;evm.TU.Cha03g017950;evm.TU.Cha01g023490;evm.TU.ChaUn13354.2;evm.TU.Cha06g000530;evm.TU.Cha04g013930;evm.TU.Cha01g009030;evm.TU.ChaUn4507.19;evm.TU.Cha01g001790;evm.TU.ChaUn11151.2;evm.TU.ChaUn7368.5;	19
00195(Photosynthesis)	evm.TU.Cha03g021670;evm.TU.Cha08g016830;evm.TU.Cha05g013760;evm.TU.Cha08g011280;evm.TU.Cha05g013010;evm.TU.ChaUn12995.3;evm.TU.Cha12g009160;evm.TU.ChaUn7368.5;evm.TU.ChaUn8261.1;	9
00196(Photosynthesis - antenna proteins)	evm.TU.ChaUn21920.1;evm.TU.ChaUn26756.1;evm.TU.ChaUn13977.1;evm.TU.ChaUn17663.2;evm.TU.Cha07g009160;evm.TU.Cha07g009150;evm.TU.Cha08g012790;evm.TU.Cha06g020630;evm.TU.Cha08g001890;evm.TU.Cha05g013110;evm.TU.ChaUn9660.1;	11
00220(Arginine biosynthesis)	evm.TU.ChaUn13415.2;evm.TU.Cha12g005810;evm.TU.Cha05g003210;evm.TU.Cha10g000280;evm.TU.Cha14g005860;evm.TU.Cha08g003750;evm.TU.Cha15g005790;evm.TU.Cha03g013790;	8
00230(Purine metabolism)	evm.TU.Cha01g001730;evm.TU.Cha08g008240;evm.TU.Cha08g008730;evm.TU.Cha01g019480;evm.TU.Cha05g003030;evm.TU.Cha03g008580;evm.TU.ChaUn12270.2;evm.TU.Cha03g005690;evm.TU.ChaUn17616.1;evm.TU.ChaUn5524.4;evm.TU.Cha06g006120;evm.TU.ChaUn10792.1;evm.TU.Cha07g000610;evm.TU.Cha03g009130;evm.TU.Cha09g015750;evm.TU.Cha03g017600;evm.TU.Cha06g020340;evm.TU.Cha06g020670;evm.TU.ChaUn37393.3;evm.TU.Cha02g014820;…	34
00240(Pyrimidine metabolism)	evm.TU.ChaUn14940.1;evm.TU.Cha08g008730;evm.TU.Cha08g018110;evm.TU.Cha01g019480;evm.TU.Cha03g008580;evm.TU.Cha05g005900;evm.TU.Cha09g002350;evm.TU.Cha05g015650;evm.TU.Cha04g020950;evm.TU.Cha06g006120;evm.TU.ChaUn10792.1;evm.TU.Cha05g015800;evm.TU.Cha05g010570;evm.TU.Cha13g007290;evm.TU.Cha03g009130;evm.TU.Cha09g015750;evm.TU.Cha06g020670;evm.TU.ChaUn37393.3;evm.TU.Cha02g011140;evm.TU.Cha10g012730…	28
00250(Alanine, aspartate and glutamate metabolism)	evm.TU.Cha01g001730;evm.TU.Cha08g018110;evm.TU.Cha11g012530;evm.TU.Cha12g005810;evm.TU.Cha10g000280;evm.TU.ChaUn17705.1;evm.TU.Cha05g015800;evm.TU.Cha14g005860;evm.TU.Cha08g001330;evm.TU.Cha08g003750;evm.TU.Cha15g004060;evm.TU.Cha15g005790;evm.TU.Cha03g013790;evm.TU.Cha01g013890;evm.TU.Cha06g002700;	15
00254(Aflatoxin biosynthesis)	evm.TU.Cha04g006420;evm.TU.Cha09g004980;	2
00260(Glycine, serine and threonine metabolism)	evm.TU.Cha01g018160;evm.TU.Cha11g012530;evm.TU.Cha11g001300;evm.TU.Cha15g011820;evm.TU.Cha01g018150;evm.TU.ChaUn17705.1;evm.TU.Cha03g022020;evm.TU.ChaUn8283.1;evm.TU.Cha05g002260;evm.TU.Cha03g021800;evm.TU.Cha04g006330;evm.TU.ChaUn10015.2;evm.TU.Cha01g025440;evm.TU.Cha05g000980;evm.TU.Cha14g002300;evm.TU.Cha03g011350;evm.TU.Cha06g005750;evm.TU.Cha12g005860;evm.TU.Cha01g013890;evm.TU.Cha05g005550;	20
00261(Monobactam biosynthesis)	evm.TU.Cha05g003030;evm.TU.Cha03g022020;evm.TU.ChaUn8283.1;evm.TU.Cha03g021800;evm.TU.Cha01g025440;evm.TU.Cha06g012270;	6
00270(Cysteine and methionine metabolism)	evm.TU.ChaUn9131.1;evm.TU.Cha02g007630;evm.TU.Cha15g010250;evm.TU.Cha03g004690;evm.TU.Cha02g018100;evm.TU.Cha08g012820;evm.TU.Cha03g002820;evm.TU.ChaUn20586.1;evm.TU.ChaUn13247.5;evm.TU.Cha12g005070;evm.TU.Cha09g015060;evm.TU.Cha13g000190;evm.TU.Cha14g004240;evm.TU.ChaUn16513.1;evm.TU.ChaUn17705.1;evm.TU.Cha03g022020;evm.TU.ChaUn8283.1;evm.TU.Cha13g003740;evm.TU.Cha08g000280;evm.TU.ChaUn36551.2;e…	36
00280(Valine, leucine and isoleucine degradation)	evm.TU.Cha04g002900;evm.TU.ChaUn11751.3;evm.TU.Cha06g012570;evm.TU.Cha12g010900;evm.TU.Cha05g004980;evm.TU.ChaUn17705.1;evm.TU.Cha10g013220;evm.TU.Cha09g007850;evm.TU.Cha11g011220;evm.TU.Cha02g010770;evm.TU.Cha11g014790;evm.TU.Cha04g006100;evm.TU.Cha11g005060;evm.TU.Cha09g003960;evm.TU.Cha12g002100;evm.TU.Cha03g020450;evm.TU.Cha09g012920;evm.TU.Cha01g018350;evm.TU.ChaUn17729.1;evm.TU.ChaUn12409.1…	22
00290(Valine, leucine and isoleucine biosynthesis)	evm.TU.ChaUn5125.1;evm.TU.Cha09g010960;evm.TU.Cha09g003960;evm.TU.Cha09g010950;evm.TU.Cha01g018350;	5
00300(Lysine biosynthesis)	evm.TU.Cha03g022020;evm.TU.ChaUn8283.1;evm.TU.Cha03g021800;evm.TU.Cha01g025440;evm.TU.ChaUn31085.1;evm.TU.ChaUn8573.5;evm.TU.ChaUn26279.1;	7
00310(Lysine degradation)	evm.TU.Cha04g002900;evm.TU.Cha12g010900;evm.TU.Cha10g013220;evm.TU.Cha09g007850;evm.TU.Cha03g021980;evm.TU.Cha04g006100;evm.TU.Cha03g020450;evm.TU.Cha14g002300;evm.TU.Cha03g016360;evm.TU.Cha03g017060;evm.TU.ChaUn10433.1;	11
00330(Arginine and proline metabolism)	evm.TU.ChaUn7837.8;evm.TU.Cha06g001040;evm.TU.Cha03g002820;evm.TU.Cha13g001920;evm.TU.Cha06g005980;evm.TU.Cha10g013220;evm.TU.Cha09g007850;evm.TU.Cha10g013200;evm.TU.Cha06g010760;evm.TU.Cha03g020450;evm.TU.Cha15g004060;evm.TU.Cha02g018190;evm.TU.Cha02g018150;	13
00333(Prodigiosin biosyntheses)	evm.TU.ChaUn27389.1;evm.TU.ChaUn14304.3;	2
00340(Histidine metabolism)	evm.TU.Cha10g013220;evm.TU.Cha09g007850;evm.TU.Cha03g020450;	3
00350(Tyrosine metabolism)	evm.TU.Cha09g007020;evm.TU.Cha09g007060;evm.TU.Cha07g011870;evm.TU.Cha07g011960;evm.TU.Cha09g007070;evm.TU.ChaUn26337.1;evm.TU.Cha08g000090;evm.TU.Cha05g012540;evm.TU.ChaUn22787.1;evm.TU.ChaUn17307.1;evm.TU.Cha05g002260;evm.TU.Cha10g003660;evm.TU.Cha09g007080;evm.TU.Cha07g014830;evm.TU.Cha05g012610;evm.TU.Cha07g008850;evm.TU.Cha07g011920;evm.TU.Cha13g006690;	18
00360(Phenylalanine metabolism)	evm.TU.Cha13g004970;evm.TU.Cha06g001040;evm.TU.Cha04g019190;evm.TU.ChaUn7993.1;evm.TU.ChaUn26337.1;evm.TU.Cha04g013980;evm.TU.Cha05g002260;evm.TU.Cha10g003660;evm.TU.Cha06g010760;evm.TU.Cha05g012610;evm.TU.Cha07g008850;evm.TU.Cha02g018190;evm.TU.Cha13g006690;evm.TU.Cha02g018150;evm.TU.Cha08g000420;evm.TU.ChaUn7993.2;	16
00380(Tryptophan metabolism)	evm.TU.Cha04g002900;evm.TU.ChaUn5494.1;evm.TU.Cha06g001040;evm.TU.Cha14g011240;evm.TU.Cha12g010900;evm.TU.ChaUn13910.3;evm.TU.ChaUn26337.1;evm.TU.Cha10g013220;evm.TU.Cha09g007850;evm.TU.Cha04g000410;evm.TU.Cha06g010760;evm.TU.Cha04g006100;evm.TU.Cha03g020450;evm.TU.Cha07g008850;evm.TU.Cha06g017130;evm.TU.Cha02g018190;evm.TU.Cha15g003100;evm.TU.Cha13g006690;evm.TU.Cha02g018150;	19
00400(Phenylalanine, tyrosine and tryptophan biosynthesis)	evm.TU.Cha02g008870;evm.TU.ChaUn19919.2;evm.TU.ChaUn10638.1;evm.TU.Cha11g003900;evm.TU.Cha04g005760;evm.TU.Cha01g005110;evm.TU.Cha02g008860;evm.TU.Cha09g001250;evm.TU.ChaUn29279.2;evm.TU.Cha08g004290;evm.TU.Cha02g014400;evm.TU.Cha10g010500;evm.TU.Cha04g016790;evm.TU.Cha09g016370;evm.TU.Cha01g001400;evm.TU.Cha05g012610;evm.TU.Cha09g005480;evm.TU.Cha13g005620;	18
00402(Benzoxazinoid biosynthesis)	evm.TU.Cha05g003660;evm.TU.Cha05g003710;evm.TU.Cha11g010690;evm.TU.ChaUn12893.2;evm.TU.Cha05g003640;evm.TU.Cha09g013990;evm.TU.Cha09g004050;	7
00405(Phenazine biosynthesis)	evm.TU.ChaUn19919.2;evm.TU.ChaUn10638.1;evm.TU.Cha01g005110;evm.TU.Cha02g014400;	4
00410(beta-Alanine metabolism)	evm.TU.Cha06g012570;evm.TU.Cha06g005980;evm.TU.Cha10g013220;evm.TU.Cha05g002260;evm.TU.Cha09g007850;evm.TU.Cha02g010770;evm.TU.Cha10g013200;evm.TU.Cha03g020450;	8
00440(Phosphonate and phosphinate metabolism)	evm.TU.ChaUn7495.1;evm.TU.Cha07g008700;evm.TU.Cha08g008560;	3
00450(Selenocompound metabolism)	evm.TU.Cha11g012600;evm.TU.Cha01g000890;evm.TU.Cha03g004690;evm.TU.Cha05g003030;evm.TU.ChaUn20586.1;evm.TU.ChaUn13247.5;evm.TU.Cha13g000190;evm.TU.ChaUn16513.1;evm.TU.Cha13g003740;evm.TU.Cha05g004960;evm.TU.Cha06g012270;evm.TU.Cha15g008110;	12
00460(Cyanoamino acid metabolism)	evm.TU.Cha06g019920;evm.TU.Cha01g018160;evm.TU.Cha02g005790;evm.TU.Cha07g006750;evm.TU.Cha01g018150;evm.TU.ChaUn9492.3;evm.TU.Cha01g018490;evm.TU.ChaUn5542.2;evm.TU.Cha07g005750;evm.TU.Cha13g003870;evm.TU.Cha12g005860;evm.TU.Cha11g012840;evm.TU.Cha07g005830;evm.TU.Cha01g020020;evm.TU.Cha03g012440;evm.TU.Cha03g015530;evm.TU.Cha05g005550;	17
00471(D-Glutamine and D-glutamate metabolism)	evm.TU.Cha10g000280;evm.TU.Cha14g005860;evm.TU.Cha08g003750;	3
00480(Glutathione metabolism)	evm.TU.Cha03g014090;evm.TU.Cha08g013650;evm.TU.Cha01g021070;evm.TU.Cha01g021040;evm.TU.Cha05g013540;evm.TU.Cha11g001490;evm.TU.ChaUn6215.3;evm.TU.ChaUn17410.2;evm.TU.Cha03g008580;evm.TU.Cha12g008490;evm.TU.Cha08g011610;evm.TU.Cha08g013600;evm.TU.ChaUn6215.1;evm.TU.Cha10g013200;evm.TU.Cha12g010410;evm.TU.Cha09g015750;evm.TU.ChaUn8971.1;evm.TU.ChaUn14844.2;evm.TU.Cha09g013860;evm.TU.ChaUn13713.3;ev…	29
00500(Starch and sucrose metabolism)	evm.TU.ChaUn10482.1;evm.TU.Cha06g019920;evm.TU.Cha03g019350;evm.TU.Cha05g010010;evm.TU.Cha13g008930;evm.TU.Cha14g005610;evm.TU.ChaUn18462.1;evm.TU.Cha07g002250;evm.TU.ChaUn12424.9;evm.TU.Cha11g003200;evm.TU.Cha01g018230;evm.TU.Cha14g010660;evm.TU.Cha09g012290;evm.TU.Cha02g005790;evm.TU.Cha12g010600;evm.TU.Cha04g006370;evm.TU.Cha09g008910;evm.TU.ChaUn7143.6;evm.TU.ChaUn6988.2;evm.TU.Cha06g018470;e…	70
00510(N-Glycan biosynthesis)	evm.TU.Cha03g015770;evm.TU.Cha15g011410;evm.TU.Cha03g007760;evm.TU.ChaUn29708.1;evm.TU.Cha07g003260;	5
00511(Other glycan degradation)	evm.TU.Cha15g010580;evm.TU.ChaUn7802.1;evm.TU.Cha08g002930;evm.TU.Cha03g015610;evm.TU.Cha14g010240;evm.TU.Cha01g017100;evm.TU.Cha01g014770;evm.TU.ChaUn7282.4;evm.TU.ChaUn24968.3;evm.TU.Cha06g014210;evm.TU.ChaUn6457.1;evm.TU.Cha05g007630;evm.TU.Cha09g012410;evm.TU.Cha01g014760;evm.TU.Cha15g010460;evm.TU.Cha09g009070;evm.TU.ChaUn7868.3;evm.TU.Cha01g016350;evm.TU.Cha02g015480;evm.TU.Cha13g011210;evm…	23
00514(Other types of O-glycan biosynthesis)	evm.TU.Cha12g001280;evm.TU.ChaUn11497.2;	2
00520(Amino sugar and nucleotide sugar metabolism)	evm.TU.Cha08g007620;evm.TU.Cha03g011490;evm.TU.ChaUn10066.6;evm.TU.ChaUn23425.1;evm.TU.Cha12g002070;evm.TU.Cha08g001730;evm.TU.Cha13g009120;evm.TU.Cha09g010140;evm.TU.Cha01g018230;evm.TU.Cha03g019020;evm.TU.ChaUn20497.1;evm.TU.ChaUn7307.1;evm.TU.Cha03g004260;evm.TU.Cha03g019310;evm.TU.Cha13g002140;evm.TU.Cha13g008880;evm.TU.Cha08g008840;evm.TU.Cha04g006360;evm.TU.Cha14g014180;evm.TU.Cha04g004870;…	52
00523(Polyketide sugar unit biosynthesis)	evm.TU.Cha12g002070;evm.TU.Cha14g007410;	2
00524(Neomycin, kanamycin and gentamicin biosynthesis)	evm.TU.Cha01g018230;evm.TU.Cha01g010620;evm.TU.Cha12g000620;	3
00531(Glycosaminoglycan degradation)	evm.TU.Cha15g010580;evm.TU.ChaUn7802.1;evm.TU.Cha03g015610;evm.TU.Cha14g010240;evm.TU.Cha01g017100;evm.TU.Cha01g014770;evm.TU.Cha05g000750;evm.TU.Cha06g014210;evm.TU.ChaUn6457.1;evm.TU.Cha05g007630;evm.TU.Cha09g012410;evm.TU.Cha01g014760;evm.TU.Cha15g010460;evm.TU.ChaUn7868.3;evm.TU.Cha01g001340;evm.TU.Cha11g004920;evm.TU.Cha08g010160;	17
00561(Glycerolipid metabolism)	evm.TU.ChaUn30338.1;evm.TU.Cha08g008200;evm.TU.Cha11g009820;evm.TU.Cha10g005170;evm.TU.Cha07g009700;evm.TU.Cha07g003700;evm.TU.Cha01g003450;evm.TU.Cha13g010510;evm.TU.Cha11g000470;evm.TU.Cha01g020840;evm.TU.Cha11g000480;evm.TU.Cha10g013220;evm.TU.Cha09g007850;evm.TU.Cha06g005700;evm.TU.Cha03g018820;evm.TU.Cha08g015690;evm.TU.Cha03g020450;evm.TU.Cha13g011780;evm.TU.Cha08g006530;evm.TU.Cha01g001200…	30
00562(Inositol phosphate metabolism)	evm.TU.ChaUn9028.2;evm.TU.Cha14g010500;evm.TU.Cha01g015170;evm.TU.Cha15g006250;evm.TU.Cha02g017020;evm.TU.Cha01g023700;evm.TU.Cha01g019250;evm.TU.ChaUn11145.3;evm.TU.Cha04g011600;evm.TU.Cha05g003570;evm.TU.Cha04g009800;evm.TU.Cha10g007440;evm.TU.ChaUn13805.1;	13
00563(Glycosylphosphatidylinositol(GPI)-anchor biosynthesis)	evm.TU.ChaUn21130.1;evm.TU.Cha01g016650;	2
00564(Glycerophospholipid metabolism)	evm.TU.Cha08g013310;evm.TU.ChaUn9054.2;evm.TU.ChaUn7495.1;evm.TU.Cha08g017300;evm.TU.Cha15g006250;evm.TU.Cha13g010510;evm.TU.Cha11g000470;evm.TU.Cha01g020840;evm.TU.Cha11g000480;evm.TU.Cha04g004340;evm.TU.Cha09g000940;evm.TU.Cha08g015690;evm.TU.Cha04g004360;evm.TU.Cha14g012310;evm.TU.ChaUn23324.1;evm.TU.Cha15g000640;evm.TU.Cha11g002550;evm.TU.Cha04g006800;evm.TU.Cha10g011350;evm.TU.Cha14g000130;e…	23
00565(Ether lipid metabolism)	evm.TU.Cha08g013310;evm.TU.ChaUn7495.1;evm.TU.Cha15g006250;evm.TU.ChaUn8073.2;evm.TU.Cha09g000940;evm.TU.Cha14g012310;evm.TU.Cha14g000130;evm.TU.Cha01g022470;evm.TU.Cha06g007490;	9
00590(Arachidonic acid metabolism)	evm.TU.Cha15g004830;evm.TU.ChaUn9843.1;evm.TU.ChaUn2447.8;evm.TU.Cha14g012310;evm.TU.Cha03g004920;evm.TU.Cha07g005410;	6
00591(Linoleic acid metabolism)	evm.TU.Cha15g004830;evm.TU.ChaUn15007.1;evm.TU.Cha11g002480;evm.TU.Cha11g002840;evm.TU.Cha14g012310;evm.TU.Cha03g004920;	6
00592(alpha-Linolenic acid metabolism)	evm.TU.Cha09g007020;evm.TU.ChaUn15007.1;evm.TU.Cha09g007060;evm.TU.Cha11g002480;evm.TU.Cha01g013650;evm.TU.Cha11g002840;evm.TU.Cha09g007070;evm.TU.Cha05g004980;evm.TU.ChaUn5723.1;evm.TU.Cha09g012920;evm.TU.Cha14g012310;evm.TU.Cha09g007080;evm.TU.Cha01g021530;evm.TU.Cha11g002550;evm.TU.Cha06g019480;	15
00600(Sphingolipid metabolism)	evm.TU.Cha15g010580;evm.TU.ChaUn7802.1;evm.TU.Cha03g015610;evm.TU.Cha14g010240;evm.TU.Cha01g017100;evm.TU.Cha01g014770;evm.TU.Cha11g006940;evm.TU.Cha04g006950;evm.TU.Cha06g014210;evm.TU.ChaUn6457.1;evm.TU.Cha05g007630;evm.TU.Cha09g012410;evm.TU.Cha13g011780;evm.TU.Cha01g014760;evm.TU.Cha07g011670;evm.TU.Cha01g006030;evm.TU.Cha15g010460;evm.TU.Cha09g009070;evm.TU.ChaUn7868.3;evm.TU.Cha01g022470;ev…	22
00601(Glycosphingolipid biosynthesis - lacto and neolacto series)	evm.TU.Cha07g005480;evm.TU.Cha07g011730;	2
00603(Glycosphingolipid biosynthesis - globo and isoglobo series)	evm.TU.Cha13g011780;evm.TU.Cha01g006030;evm.TU.Cha07g005480;evm.TU.Cha01g001340;evm.TU.Cha07g011730;	5
00604(Glycosphingolipid biosynthesis - ganglio series)	evm.TU.Cha15g010580;evm.TU.ChaUn7802.1;evm.TU.Cha03g015610;evm.TU.Cha14g010240;evm.TU.Cha01g017100;evm.TU.Cha01g014770;evm.TU.Cha06g014210;evm.TU.ChaUn6457.1;evm.TU.Cha05g007630;evm.TU.Cha09g012410;evm.TU.Cha01g014760;evm.TU.Cha15g010460;evm.TU.ChaUn7868.3;evm.TU.Cha01g001340;evm.TU.Cha11g004920;evm.TU.Cha08g010160;	16
00620(Pyruvate metabolism)	evm.TU.Cha04g002900;evm.TU.Cha08g008240;evm.TU.Cha09g015900;evm.TU.Cha06g007790;evm.TU.Cha06g020240;evm.TU.Cha09g010960;evm.TU.ChaUn12270.2;evm.TU.ChaUn11539.2;evm.TU.Cha12g010900;evm.TU.Cha07g004280;evm.TU.Cha06g004360;evm.TU.Cha10g013220;evm.TU.Cha09g007850;evm.TU.Cha08g003790;evm.TU.ChaUn36551.2;evm.TU.Cha06g013820;evm.TU.Cha04g006100;evm.TU.Cha03g020450;evm.TU.Cha09g010950;evm.TU.Cha02g014820…	28
00630(Glyoxylate and dicarboxylate metabolism)	evm.TU.ChaUn10777.1;evm.TU.Cha12g012880;evm.TU.Cha04g002900;evm.TU.ChaUn5494.1;evm.TU.Cha01g018160;evm.TU.Cha11g012530;evm.TU.Cha12g005810;evm.TU.Cha12g001870;evm.TU.Cha12g010900;evm.TU.Cha08g008970;evm.TU.Cha01g018150;evm.TU.ChaUn36551.2;evm.TU.ChaUn10015.2;evm.TU.Cha04g000410;evm.TU.ChaUn29232.2;evm.TU.Cha04g006100;evm.TU.Cha02g005110;evm.TU.Cha01g001700;evm.TU.Cha05g011660;evm.TU.Cha12g005860;…	24
00640(Propanoate metabolism)	evm.TU.Cha04g002900;evm.TU.Cha06g012570;evm.TU.Cha12g010900;evm.TU.Cha02g010770;evm.TU.Cha11g014790;evm.TU.Cha04g006100;evm.TU.Cha04g006420;evm.TU.Cha09g004980;	8
00650(Butanoate metabolism)	evm.TU.Cha04g002900;evm.TU.ChaUn11751.3;evm.TU.ChaUn7993.1;evm.TU.Cha12g010900;evm.TU.Cha04g006100;evm.TU.Cha12g002100;evm.TU.Cha14g007510;evm.TU.ChaUn7993.2;	8
00660(C5-Branched dibasic acid metabolism)	evm.TU.ChaUn5125.1;	1
00670(One carbon pool by folate)	evm.TU.Cha01g018160;evm.TU.Cha01g018150;evm.TU.Cha06g004370;evm.TU.Cha12g005860;evm.TU.Cha05g007380;evm.TU.Cha05g005550;evm.TU.ChaUn8573.4;	7
00710(Carbon fixation in photosynthetic organisms)	evm.TU.Cha08g018770;evm.TU.ChaUn9028.2;evm.TU.Cha01g007640;evm.TU.Cha09g015900;evm.TU.Cha06g007790;evm.TU.Cha03g010890;evm.TU.ChaUn1380.2;evm.TU.Cha07g004280;evm.TU.Cha06g004360;evm.TU.ChaUn36551.2;evm.TU.Cha06g013820;evm.TU.ChaUn8386.2;evm.TU.Cha09g006660;evm.TU.ChaUn29232.2;evm.TU.Cha09g000460;evm.TU.Cha05g016680;evm.TU.Cha14g004400;evm.TU.Cha05g012260;evm.TU.Cha01g002240;evm.TU.Cha01g017970;ev…	26
00730(Thiamine metabolism)	evm.TU.Cha03g002010;evm.TU.Cha09g016020;evm.TU.Cha13g008670;evm.TU.ChaUn5524.4;evm.TU.ChaUn10899.1;evm.TU.Cha02g012790;	6
00740(Riboflavin metabolism)	evm.TU.Cha01g001310;	1
00750(Vitamin B6 metabolism)	evm.TU.Cha05g006080;evm.TU.Cha06g005750;evm.TU.Cha05g006820;evm.TU.Cha15g010160;evm.TU.ChaUn28288.2;	5
00760(Nicotinate and nicotinamide metabolism)	evm.TU.ChaUn20200.1;evm.TU.Cha03g009270;	2
00770(Pantothenate and CoA biosynthesis)	evm.TU.Cha06g008480;evm.TU.Cha09g003960;evm.TU.Cha01g018350;	3
00780(Biotin metabolism)	evm.TU.ChaUn27389.1;evm.TU.Cha09g008420;evm.TU.Cha07g009200;evm.TU.ChaUn12461.1;evm.TU.ChaUn14304.3;evm.TU.ChaUn4857.4;evm.TU.ChaUn9316.2;	7
00785(Lipoic acid metabolism)	evm.TU.Cha13g010240;	1
00790(Folate biosynthesis)	evm.TU.Cha14g007500;evm.TU.Cha10g007780;evm.TU.Cha07g009270;evm.TU.Cha08g018540;evm.TU.ChaUn8573.4;	5
00860(Porphyrin and chlorophyll metabolism)	evm.TU.ChaUn7748.1;evm.TU.Cha13g001030;evm.TU.Cha12g001840;evm.TU.Cha05g012870;evm.TU.Cha08g000380;evm.TU.Cha07g001030;evm.TU.Cha06g008100;evm.TU.Cha12g001850;evm.TU.Cha14g008120;evm.TU.Cha02g018970;evm.TU.Cha13g007480;evm.TU.Cha01g006390;evm.TU.Cha08g015250;evm.TU.Cha04g004830;evm.TU.Cha04g004840;	15
00900(Terpenoid backbone biosynthesis)	evm.TU.ChaUn31654.1;evm.TU.Cha04g002900;evm.TU.Cha03g002010;evm.TU.Cha01g022080;evm.TU.Cha09g016020;evm.TU.Cha03g018900;evm.TU.Cha12g010900;evm.TU.Cha02g010970;evm.TU.Cha03g014420;evm.TU.Cha14g008410;evm.TU.Cha04g006100;evm.TU.Cha12g002100;evm.TU.Cha01g001470;evm.TU.Cha02g016240;evm.TU.Cha04g000380;evm.TU.Cha09g000250;evm.TU.ChaUn24575.3;evm.TU.Cha04g000390;evm.TU.Cha08g013920;evm.TU.Cha12g004780…	21
00901(Indole alkaloid biosynthesis)	evm.TU.Cha15g011460;evm.TU.Cha13g012820;evm.TU.ChaUn26337.1;evm.TU.Cha07g004480;evm.TU.Cha15g011440;evm.TU.Cha07g004460;evm.TU.Cha06g011000;evm.TU.Cha15g006190;evm.TU.Cha07g008850;evm.TU.Cha13g006690;	10
00902(Monoterpenoid biosynthesis)	evm.TU.Cha14g007840;evm.TU.ChaUn23057.2;evm.TU.Cha06g007810;evm.TU.ChaUn5888.4;evm.TU.Cha05g009210;evm.TU.Cha06g004430;evm.TU.Cha06g007850;	7
00903(Limonene and pinene degradation)	evm.TU.Cha10g013220;evm.TU.Cha09g007850;evm.TU.Cha03g020450;	3
00904(Diterpenoid biosynthesis)	evm.TU.Cha05g011580;evm.TU.Cha02g016480;evm.TU.ChaUn11590.3;evm.TU.Cha08g009400;evm.TU.Cha05g011590;	5
00905(Brassinosteroid biosynthesis)	evm.TU.Cha07g003300;evm.TU.Cha03g019010;evm.TU.Cha07g010550;evm.TU.Cha05g004240;evm.TU.ChaUn18024.2;evm.TU.Cha01g022010;evm.TU.ChaUn26539.1;evm.TU.Cha12g009760;	8
00906(Carotenoid biosynthesis)	evm.TU.Cha04g021950;evm.TU.ChaUn17658.2;evm.TU.Cha04g012450;evm.TU.Cha01g005680;evm.TU.Cha12g005420;evm.TU.Cha04g003460;evm.TU.Cha04g000940;evm.TU.Cha01g019620;evm.TU.Cha14g006040;evm.TU.Cha12g011140;evm.TU.Cha13g007620;evm.TU.Cha11g006360;evm.TU.Cha02g007200;evm.TU.ChaUn7447.2;evm.TU.Cha01g015520;evm.TU.Cha04g003240;evm.TU.ChaUn10240.3;	17
00908(Zeatin biosynthesis)	evm.TU.Cha10g001340;evm.TU.Cha10g001350;evm.TU.Cha10g001360;evm.TU.ChaUn33896.1;evm.TU.Cha13g001580;evm.TU.Cha10g001440;evm.TU.Cha08g005010;evm.TU.Cha10g001280;evm.TU.Cha07g012550;evm.TU.ChaUn20269.1;evm.TU.Cha13g001430;evm.TU.Cha10g001310;	12
00909(Sesquiterpenoid and triterpenoid biosynthesis)	evm.TU.Cha08g007820;evm.TU.Cha07g007340;evm.TU.Cha07g003140;evm.TU.ChaUn37429.1;evm.TU.Cha03g004080;evm.TU.Cha04g004490;evm.TU.Cha09g003940;evm.TU.ChaUn10753.1;evm.TU.Cha10g010310;evm.TU.Cha02g016240;evm.TU.Cha03g017840;evm.TU.Cha08g016010;	12
00910(Nitrogen metabolism)	evm.TU.Cha12g012880;evm.TU.Cha04g004140;evm.TU.Cha04g017430;evm.TU.Cha12g005810;evm.TU.Cha10g000280;evm.TU.Cha04g017360;evm.TU.Cha04g017370;evm.TU.Cha14g005860;evm.TU.Cha14g011980;evm.TU.Cha08g001330;evm.TU.Cha08g003750;evm.TU.Cha03g013790;evm.TU.Cha02g013910;	13
00920(Sulfur metabolism)	evm.TU.Cha15g010250;evm.TU.Cha05g003030;evm.TU.Cha06g014130;evm.TU.Cha03g017600;evm.TU.Cha07g007310;evm.TU.Cha06g012270;evm.TU.Cha15g008110;	7
00940(Phenylpropanoid biosynthesis)	evm.TU.Cha06g019920;evm.TU.Cha03g013590;evm.TU.Cha11g013300;evm.TU.Cha01g021760;evm.TU.Cha01g012270;evm.TU.Cha09g011350;evm.TU.ChaUn7684.3;evm.TU.Cha03g020180;evm.TU.Cha13g004970;evm.TU.ChaUn9768.1;evm.TU.Cha09g011340;evm.TU.Cha04g019190;evm.TU.Cha04g000520;evm.TU.Cha03g012950;evm.TU.Cha13g012390;evm.TU.Cha02g015040;evm.TU.Cha07g007100;evm.TU.Cha02g005790;evm.TU.ChaUn12597.1;evm.TU.Cha07g007640;e…	71
00941(Flavonoid biosynthesis)	evm.TU.Cha06g019400;evm.TU.Cha03g013590;evm.TU.Cha10g012330;evm.TU.ChaUn21617.1;evm.TU.Cha01g012270;evm.TU.Cha09g011350;evm.TU.Cha09g012960;evm.TU.Cha04g009620;evm.TU.Cha07g003640;evm.TU.ChaUn4699.1;evm.TU.Cha07g009450;evm.TU.Cha09g011340;evm.TU.Cha09g012950;evm.TU.Cha15g002810;evm.TU.Cha04g000520;evm.TU.Cha14g007280;evm.TU.Cha13g012390;evm.TU.Cha14g005370;evm.TU.Cha07g007100;evm.TU.Cha09g001340;…	54
00942(Anthocyanin biosynthesis)	evm.TU.Cha02g009640;evm.TU.ChaUn13756.1;	2
00943(Isoflavonoid biosynthesis)	evm.TU.Cha01g022340;evm.TU.Cha05g008950;evm.TU.Cha03g017110;evm.TU.Cha11g007920;evm.TU.Cha06g007110;evm.TU.Cha01g022210;evm.TU.Cha03g017120;evm.TU.Cha01g019910;evm.TU.ChaUn15655.1;	9
00944(Flavone and flavonol biosynthesis)	evm.TU.Cha01g022340;evm.TU.Cha04g019040;evm.TU.Cha03g001900;evm.TU.Cha15g002810;evm.TU.ChaUn19192.1;evm.TU.Cha05g008950;evm.TU.Cha07g010880;evm.TU.Cha01g022210;evm.TU.ChaUn15655.1;evm.TU.Cha11g014190;	10
00945(Stilbenoid, diarylheptanoid and gingerol biosynthesis)	evm.TU.Cha03g013590;evm.TU.Cha01g012270;evm.TU.Cha09g011350;evm.TU.Cha09g011340;evm.TU.Cha04g000520;evm.TU.ChaUn8918.1;evm.TU.Cha13g012390;evm.TU.Cha07g007100;evm.TU.Cha07g007640;evm.TU.Cha06g002190;evm.TU.Cha12g004450;evm.TU.Cha01g000450;evm.TU.ChaUn7500.2;evm.TU.ChaUn6668.1;evm.TU.Cha03g003450;evm.TU.Cha04g013980;evm.TU.ChaUn10385.2;evm.TU.Cha13g001660;evm.TU.Cha15g006140;evm.TU.Cha01g013270;ev…	29
00950(Isoquinoline alkaloid biosynthesis)	evm.TU.Cha07g011870;evm.TU.Cha07g011960;evm.TU.ChaUn26337.1;evm.TU.Cha05g002260;evm.TU.Cha05g012610;evm.TU.Cha07g008850;evm.TU.Cha07g011920;evm.TU.Cha13g006690;	8
00960(Tropane, piperidine and pyridine alkaloid biosynthesis)	evm.TU.Cha04g020780;evm.TU.Cha10g005300;evm.TU.Cha05g002260;evm.TU.Cha05g012610;	4
00965(Betalain biosynthesis)	evm.TU.ChaUn26337.1;evm.TU.Cha07g008850;evm.TU.Cha13g006690;	3
00966(Glucosinolate biosynthesis)	evm.TU.Cha06g017130;	1
00970(Aminoacyl-tRNA biosynthesis)	evm.TU.Cha11g012600;evm.TU.Cha04g020660;evm.TU.Cha05g015940;evm.TU.Cha06g006090;evm.TU.Cha12g005990;evm.TU.ChaUn12311.3;evm.TU.Cha10g000510;evm.TU.ChaUn9334.3;evm.TU.ChaUn4996.3;evm.TU.Cha11g003880;evm.TU.ChaUn22124.1;	11
01040(Biosynthesis of unsaturated fatty acids)	evm.TU.Cha01g013650;evm.TU.ChaUn27389.1;evm.TU.Cha05g004980;evm.TU.Cha09g012920;evm.TU.Cha13g008220;evm.TU.Cha04g007900;evm.TU.ChaUn14304.3;	7
01051(Biosynthesis of ansamycins)	evm.TU.Cha01g007640;	1
01053(Biosynthesis of siderophore group nonribosomal peptides)	evm.TU.ChaUn5445.2;	1
02010(ABC transporters)	evm.TU.Cha01g013300;evm.TU.Cha12g004290;evm.TU.Cha13g006700;evm.TU.ChaUn16387.1;evm.TU.Cha01g009120;evm.TU.Cha01g023160;evm.TU.Cha13g008780;evm.TU.Cha15g008980;evm.TU.Cha10g014130;evm.TU.Cha04g001030;evm.TU.Cha10g007230;evm.TU.Cha10g007240;evm.TU.Cha05g000850;evm.TU.Cha11g009990;evm.TU.Cha15g004010;evm.TU.Cha06g012730;evm.TU.Cha05g000860;evm.TU.ChaUn19346.2;evm.TU.Cha08g007340;evm.TU.Cha05g000840…	27
03008(Ribosome biogenesis in eukaryotes)	evm.TU.Cha14g001580;evm.TU.Cha01g010420;evm.TU.ChaUn6491.2;evm.TU.Cha02g006640;evm.TU.Cha14g012710;evm.TU.Cha09g002120;evm.TU.Cha08g001360;evm.TU.Cha12g007230;evm.TU.Cha06g018260;evm.TU.Cha02g008810;evm.TU.Cha02g004640;evm.TU.Cha11g002850;	12
03010(Ribosome)	evm.TU.ChaUn11799.4;evm.TU.ChaUn9231.4;evm.TU.ChaUn16624.1;evm.TU.ChaUn6806.1;evm.TU.Cha13g005810;evm.TU.Cha01g023140;evm.TU.Cha03g002920;evm.TU.Cha05g014110;evm.TU.ChaUn14657.1;evm.TU.ChaUn10348.2;evm.TU.ChaUn8851.6;evm.TU.Cha08g017580;evm.TU.ChaUn7694.1;evm.TU.Cha06g005030;evm.TU.ChaUn10932.6;evm.TU.Cha05g010800;evm.TU.Cha02g004960;evm.TU.Cha11g006560;evm.TU.ChaUn15424.5;evm.TU.ChaUn5401.2;evm.…	36
03013(RNA transport)	evm.TU.Cha12g010870;evm.TU.Cha02g013530;evm.TU.Cha09g010510;evm.TU.Cha13g011200;evm.TU.ChaUn7781.1;evm.TU.Cha05g012600;evm.TU.ChaUn10361.3;evm.TU.Cha05g011640;evm.TU.Cha04g005000;evm.TU.Cha09g013630;evm.TU.ChaUn9894.3;evm.TU.ChaUn17119.1;evm.TU.Cha06g014110;evm.TU.ChaUn16021.1;evm.TU.ChaUn7422.1;evm.TU.Cha01g010420;evm.TU.ChaUn10279.3;evm.TU.ChaUn10279.5;evm.TU.Cha04g017530;evm.TU.Cha14g012710;ev…	44
03015(mRNA surveillance pathway)	evm.TU.Cha13g011200;evm.TU.ChaUn7781.1;evm.TU.Cha05g012600;evm.TU.ChaUn7204.4;evm.TU.ChaUn9894.3;evm.TU.ChaUn16021.1;evm.TU.Cha08g017400;evm.TU.Cha14g003410;evm.TU.Cha06g012780;evm.TU.Cha03g007290;evm.TU.Cha12g009240;evm.TU.Cha11g013770;evm.TU.Cha15g003510;evm.TU.Cha06g009050;evm.TU.ChaUn4400.1;evm.TU.Cha14g001700;evm.TU.Cha01g016870;evm.TU.ChaUn26992.1;evm.TU.Cha03g004760;evm.TU.Cha06g012770;evm…	23
03018(RNA degradation)	evm.TU.ChaUn8407.3;evm.TU.Cha02g007990;evm.TU.Cha14g000030;evm.TU.ChaUn15797.1;evm.TU.Cha14g000010;evm.TU.Cha14g000050;evm.TU.Cha13g011200;evm.TU.Cha05g012600;evm.TU.ChaUn6637.1;evm.TU.Cha09g016110;evm.TU.ChaUn9894.3;evm.TU.ChaUn16021.1;evm.TU.Cha05g015430;evm.TU.Cha12g009240;evm.TU.Cha15g003510;evm.TU.Cha09g005710;evm.TU.ChaUn13335.4;evm.TU.Cha06g009050;evm.TU.Cha01g007710;evm.TU.Cha13g002880;ev…	24
03020(RNA polymerase)	evm.TU.Cha08g008730;evm.TU.Cha03g009130;evm.TU.Cha06g020670;evm.TU.ChaUn37393.3;evm.TU.Cha02g011140;evm.TU.Cha01g014220;evm.TU.Cha06g002650;evm.TU.Cha10g010460;evm.TU.Cha04g012590;	9
03022(Basal transcription factors)	evm.TU.Cha08g003550;evm.TU.Cha02g002980;evm.TU.Cha13g012650;evm.TU.ChaUn28939.3;	4
03030(DNA replication)	evm.TU.Cha03g004400;evm.TU.Cha04g011420;evm.TU.Cha06g015040;evm.TU.Cha01g019480;evm.TU.Cha11g000750;evm.TU.Cha01g004880;evm.TU.Cha12g012840;evm.TU.Cha01g019970;evm.TU.Cha12g004930;evm.TU.Cha15g002710;evm.TU.ChaUn10792.1;evm.TU.ChaUn13531.1;evm.TU.Cha07g000950;evm.TU.Cha06g020090;evm.TU.Cha02g011640;evm.TU.Cha15g008770;evm.TU.ChaUn5684.3;	17
03040(Spliceosome)	evm.TU.Cha02g007120;evm.TU.Cha09g000190;evm.TU.ChaUn7781.1;evm.TU.Cha10g013460;evm.TU.Cha04g020300;evm.TU.Cha09g013520;evm.TU.Cha10g014300;evm.TU.Cha04g017530;evm.TU.Cha03g007290;evm.TU.Cha15g000930;evm.TU.ChaUn15525.1;evm.TU.Cha01g010990;evm.TU.Cha04g005880;evm.TU.Cha14g001700;evm.TU.ChaUn7077.1;evm.TU.Cha06g003800;evm.TU.Cha15g007140;	17
03050(Proteasome)	evm.TU.Cha07g002660;evm.TU.Cha04g006320;evm.TU.Cha02g003480;evm.TU.Cha01g018950;evm.TU.ChaUn11178.1;evm.TU.Cha03g013210;evm.TU.Cha09g005080;evm.TU.Cha01g002710;evm.TU.Cha01g020420;evm.TU.Cha06g006190;evm.TU.Cha01g016430;evm.TU.Cha01g013660;evm.TU.Cha01g018850;evm.TU.Cha02g015240;evm.TU.Cha06g006230;	15
03060(Protein export)	evm.TU.ChaUn12357.4;evm.TU.Cha07g009190;evm.TU.Cha10g014240;evm.TU.Cha05g001310;evm.TU.Cha12g000350;	5
03410(Base excision repair)	evm.TU.Cha01g004880;evm.TU.ChaUn10792.1;evm.TU.ChaUn13531.1;evm.TU.Cha06g018280;evm.TU.Cha11g009440;evm.TU.Cha03g007740;	6
03420(Nucleotide excision repair)	evm.TU.Cha01g004880;evm.TU.Cha01g019970;evm.TU.Cha12g004930;evm.TU.Cha15g002710;evm.TU.ChaUn10792.1;evm.TU.Cha02g011640;evm.TU.Cha15g008770;evm.TU.ChaUn5815.3;evm.TU.Cha03g004300;evm.TU.Cha02g002980;evm.TU.Cha03g004360;	11
03430(Mismatch repair)	evm.TU.ChaUn4493.4;evm.TU.Cha01g004880;evm.TU.Cha01g019970;evm.TU.Cha12g004930;evm.TU.Cha15g002710;evm.TU.Cha02g011640;evm.TU.Cha15g008770;evm.TU.Cha03g011880;	8
03440(Homologous recombination)	evm.TU.Cha09g001210;evm.TU.Cha12g004930;evm.TU.Cha15g002710;evm.TU.ChaUn10307.1;evm.TU.ChaUn16168.1;evm.TU.Cha15g008770;evm.TU.Cha01g004260;evm.TU.Cha03g020400;evm.TU.Cha04g012280;	9
03450(Non-homologous end-joining)	evm.TU.ChaUn13531.1;	1
04016(MAPK signaling pathway - plant)	evm.TU.Cha08g007620;evm.TU.Cha01g017920;evm.TU.ChaUn9242.3;evm.TU.Cha10g002820;evm.TU.ChaUn5494.1;evm.TU.ChaUn21378.1;evm.TU.Cha05g006980;evm.TU.Cha08g004350;evm.TU.Cha04g009840;evm.TU.Cha02g000180;evm.TU.ChaUn6810.2;evm.TU.Cha06g020220;evm.TU.Cha08g003950;evm.TU.Cha04g014070;evm.TU.Cha10g012500;evm.TU.Cha06g007100;evm.TU.Cha06g006120;evm.TU.Cha06g008090;evm.TU.Cha06g009120;evm.TU.Cha04g000410;ev…	47
04070(Phosphatidylinositol signaling system)	evm.TU.Cha10g002820;evm.TU.ChaUn21378.1;evm.TU.Cha04g009840;evm.TU.Cha01g015170;evm.TU.Cha03g020110;evm.TU.Cha02g017020;evm.TU.Cha01g023700;evm.TU.Cha01g019250;evm.TU.Cha08g015690;evm.TU.ChaUn11145.3;evm.TU.Cha04g011600;evm.TU.Cha05g003570;evm.TU.Cha01g012870;evm.TU.Cha04g009800;evm.TU.Cha10g007440;evm.TU.ChaUn13805.1;	16
04075(Plant hormone signal transduction)	evm.TU.Cha11g006450;evm.TU.Cha01g017920;evm.TU.ChaUn9242.3;evm.TU.Cha02g018300;evm.TU.Cha06g008700;evm.TU.Cha02g000150;evm.TU.Cha14g012470;evm.TU.Cha13g004730;evm.TU.Cha14g006910;evm.TU.ChaUn4105.6;evm.TU.Cha03g003680;evm.TU.Cha04g001260;evm.TU.Cha06g000780;evm.TU.Cha08g004350;evm.TU.Cha11g006440;evm.TU.Cha01g018990;evm.TU.Cha02g015710;evm.TU.Cha11g011660;evm.TU.Cha02g000180;evm.TU.Cha11g001650;e…	99
04120(Ubiquitin mediated proteolysis)	evm.TU.Cha01g008170;evm.TU.Cha12g008960;evm.TU.Cha11g001940;evm.TU.Cha01g014810;evm.TU.Cha11g007570;evm.TU.Cha09g013520;evm.TU.Cha02g018460;evm.TU.Cha08g000260;evm.TU.Cha01g021600;evm.TU.ChaUn14652.1;evm.TU.ChaUn7371.1;evm.TU.Cha07g013260;evm.TU.Cha01g010640;evm.TU.ChaUn6333.1;evm.TU.ChaUn5815.3;evm.TU.Cha01g016510;evm.TU.Cha03g004300;evm.TU.Cha07g001040;evm.TU.Cha03g014080;evm.TU.Cha03g015180;ev…	28
04122(Sulfur relay system)	evm.TU.Cha10g007780;evm.TU.Cha03g006130;	2
04130(SNARE interactions in vesicular transport)	evm.TU.Cha08g006300;evm.TU.Cha13g003910;evm.TU.Cha05g003440;evm.TU.Cha09g005820;evm.TU.ChaUn7524.1;	5
04136(Autophagy - other eukaryotes)	evm.TU.Cha06g005390;	1
04141(Protein processing in endoplasmic reticulum)	evm.TU.ChaUn20689.3;evm.TU.ChaUn17209.1;evm.TU.Cha01g024730;evm.TU.ChaUn12357.4;evm.TU.ChaUn15635.2;evm.TU.ChaUn8893.3;evm.TU.Cha03g013630;evm.TU.Cha05g013740;evm.TU.Cha15g007550;evm.TU.Cha04g020300;evm.TU.Cha08g012280;evm.TU.ChaUn8393.2;evm.TU.Cha08g000720;evm.TU.ChaUn33883.2;evm.TU.Cha02g018460;evm.TU.Cha01g020250;evm.TU.Cha08g009880;evm.TU.Cha06g002320;evm.TU.Cha08g017930;evm.TU.Cha05g001310;e…	36
04144(Endocytosis)	evm.TU.Cha12g006230;evm.TU.Cha08g013310;evm.TU.Cha11g011740;evm.TU.Cha12g006890;evm.TU.Cha05g004690;evm.TU.Cha01g014530;evm.TU.Cha08g010850;evm.TU.Cha03g017170;evm.TU.ChaUn6421.1;evm.TU.Cha14g012390;evm.TU.Cha01g015170;evm.TU.ChaUn16578.2;evm.TU.Cha02g010830;evm.TU.Cha15g002670;evm.TU.Cha04g020300;evm.TU.Cha14g010770;evm.TU.Cha04g010770;evm.TU.Cha14g005250;evm.TU.Cha09g000940;evm.TU.Cha02g002750;…	44
04145(Phagosome)	evm.TU.ChaUn12357.4;evm.TU.Cha11g005950;evm.TU.ChaUn14670.3;evm.TU.ChaUn14991.1;evm.TU.ChaUn7523.4;evm.TU.ChaUn15932.1;evm.TU.Cha12g001610;evm.TU.Cha13g002560;evm.TU.Cha07g011380;evm.TU.Cha06g002320;evm.TU.Cha02g015760;evm.TU.Cha05g001310;evm.TU.Cha03g004480;evm.TU.ChaUn28651.2;evm.TU.Cha02g014850;evm.TU.Cha04g003630;evm.TU.ChaUn13354.2;evm.TU.Cha06g000530;evm.TU.Cha01g001790;evm.TU.Cha07g010810;…	26
04146(Peroxisome)	evm.TU.ChaUn11751.3;evm.TU.ChaUn5494.1;evm.TU.Cha01g013650;evm.TU.Cha01g013300;evm.TU.Cha11g004330;evm.TU.Cha11g012530;evm.TU.Cha04g011840;evm.TU.Cha12g001870;evm.TU.Cha05g004980;evm.TU.Cha04g002420;evm.TU.ChaUn2447.8;evm.TU.ChaUn15052.2;evm.TU.Cha04g000410;evm.TU.Cha08g015570;evm.TU.Cha04g000020;evm.TU.Cha09g016080;evm.TU.Cha09g012920;evm.TU.Cha14g002300;evm.TU.ChaUn22148.1;evm.TU.Cha03g018880;e…	27
04626(Plant-pathogen interaction)	evm.TU.Cha07g008580;evm.TU.ChaUn8685.5;evm.TU.ChaUn12231.1;evm.TU.ChaUn6909.3;evm.TU.ChaUn18860.1;evm.TU.Cha10g006760;evm.TU.Cha05g009250;evm.TU.ChaUn10108.7;evm.TU.ChaUn16437.3;evm.TU.ChaUn6562.3;evm.TU.ChaUn11915.1;evm.TU.Cha09g010480;evm.TU.Cha10g006790;evm.TU.Cha05g014200;evm.TU.Cha10g001450;evm.TU.Cha10g014550;evm.TU.Cha02g017970;evm.TU.Cha10g002820;evm.TU.ChaUn5939.2;evm.TU.ChaUn8685.4;evm.…	99
04712(Circadian rhythm - plant)	evm.TU.Cha12g011010;evm.TU.Cha09g012960;evm.TU.Cha14g003290;evm.TU.Cha09g012950;evm.TU.Cha05g005000;evm.TU.Cha14g001580;evm.TU.Cha11g011660;evm.TU.Cha03g010940;evm.TU.Cha06g009130;evm.TU.Cha15g012030;evm.TU.Cha13g005930;evm.TU.ChaUn6491.2;evm.TU.Cha06g015840;evm.TU.Cha03g013990;evm.TU.Cha03g010670;evm.TU.Cha12g007230;evm.TU.Cha15g003600;evm.TU.Cha01g023080;evm.TU.ChaUn10148.2;evm.TU.Cha02g017790;…	22
04933(AGE-RAGE signaling pathway in diabetic complications)	evm.TU.Cha09g009770;evm.TU.Cha12g008190;evm.TU.Cha12g005060;evm.TU.Cha13g000280;evm.TU.Cha07g010810;evm.TU.Cha14g011160;evm.TU.ChaUn6178.6;evm.TU.ChaUn13805.1;evm.TU.Cha06g017810;	9

## Sheet: CCLJ_CKLJ_diff_gene_metabo_path
Pathway	diff_gene	number of diff_gene	diff_metabolite	number of diff_metabolite
00261(Monobactam biosynthesis)	evm.TU.Cha05g003030;evm.TU.Cha03g022020;evm.TU.ChaUn8283.1;evm.TU.Cha03g021800;evm.TU.Cha01g025440;evm.TU.Cha06g012270;	6	Tyrosine;	1
00130(Ubiquinone and other terpenoid-quinone biosynthesis)	evm.TU.Cha04g014790;evm.TU.Cha04g013980;evm.TU.ChaUn5445.2;evm.TU.ChaUn7387.6;evm.TU.ChaUn9649.1;evm.TU.Cha07g006310;evm.TU.Cha05g012610;evm.TU.Cha12g012680;evm.TU.Cha08g000420;	9	4-Hydroxybenzoic acid;Tyrosine;	2
00270(Cysteine and methionine metabolism)	evm.TU.ChaUn9131.1;evm.TU.Cha02g007630;evm.TU.Cha15g010250;evm.TU.Cha03g004690;evm.TU.Cha02g018100;evm.TU.Cha08g012820;evm.TU.Cha03g002820;evm.TU.ChaUn20586.1;evm.TU.ChaUn13247.5;evm.TU.Cha12g005070;evm.TU.Cha09g015060;evm.TU.Cha13g000190;evm.TU.Cha14g004240;evm.TU.ChaUn16513.1;evm.TU.ChaUn17705.1;evm.TU.Cha03g022020;evm.TU.ChaUn8283.1;evm.TU.Cha13g003740;evm.TU.Cha08g000280;evm.TU.ChaUn36551.2;e…	36	S-Adenosylhomocysteine;	1
00592(alpha-Linolenic acid metabolism)	evm.TU.Cha09g007020;evm.TU.ChaUn15007.1;evm.TU.Cha09g007060;evm.TU.Cha11g002480;evm.TU.Cha01g013650;evm.TU.Cha11g002840;evm.TU.Cha09g007070;evm.TU.Cha05g004980;evm.TU.ChaUn5723.1;evm.TU.Cha09g012920;evm.TU.Cha14g012310;evm.TU.Cha09g007080;evm.TU.Cha01g021530;evm.TU.Cha11g002550;evm.TU.Cha06g019480;	15	Traumatin;Jasmonic acid;	2
00760(Nicotinate and nicotinamide metabolism)	evm.TU.ChaUn20200.1;evm.TU.Cha03g009270;	2	Niacinamide;	1
00860(Porphyrin and chlorophyll metabolism)	evm.TU.ChaUn7748.1;evm.TU.Cha13g001030;evm.TU.Cha12g001840;evm.TU.Cha05g012870;evm.TU.Cha08g000380;evm.TU.Cha07g001030;evm.TU.Cha06g008100;evm.TU.Cha12g001850;evm.TU.Cha14g008120;evm.TU.Cha02g018970;evm.TU.Cha13g007480;evm.TU.Cha01g006390;evm.TU.Cha08g015250;evm.TU.Cha04g004830;evm.TU.Cha04g004840;	15	Pheophorbide a;	1
00360(Phenylalanine metabolism)	evm.TU.Cha13g004970;evm.TU.Cha06g001040;evm.TU.Cha04g019190;evm.TU.ChaUn7993.1;evm.TU.ChaUn26337.1;evm.TU.Cha04g013980;evm.TU.Cha05g002260;evm.TU.Cha10g003660;evm.TU.Cha06g010760;evm.TU.Cha05g012610;evm.TU.Cha07g008850;evm.TU.Cha02g018190;evm.TU.Cha13g006690;evm.TU.Cha02g018150;evm.TU.Cha08g000420;evm.TU.ChaUn7993.2;	16	4-Hydroxybenzoic acid;Tyrosine;2-Phenylacetamide;	3
00591(Linoleic acid metabolism)	evm.TU.Cha15g004830;evm.TU.ChaUn15007.1;evm.TU.Cha11g002480;evm.TU.Cha11g002840;evm.TU.Cha14g012310;evm.TU.Cha03g004920;	6	9,12,13-TriHOME;	1
00400(Phenylalanine, tyrosine and tryptophan biosynthesis)	evm.TU.Cha02g008870;evm.TU.ChaUn19919.2;evm.TU.ChaUn10638.1;evm.TU.Cha11g003900;evm.TU.Cha04g005760;evm.TU.Cha01g005110;evm.TU.Cha02g008860;evm.TU.Cha09g001250;evm.TU.ChaUn29279.2;evm.TU.Cha08g004290;evm.TU.Cha02g014400;evm.TU.Cha10g010500;evm.TU.Cha04g016790;evm.TU.Cha09g016370;evm.TU.Cha01g001400;evm.TU.Cha05g012610;evm.TU.Cha09g005480;evm.TU.Cha13g005620;	18	(-)-Quinic acid;Tyrosine;Protocatechuic acid;	3
00970(Aminoacyl-tRNA biosynthesis)	evm.TU.Cha11g012600;evm.TU.Cha04g020660;evm.TU.Cha05g015940;evm.TU.Cha06g006090;evm.TU.Cha12g005990;evm.TU.ChaUn12311.3;evm.TU.Cha10g000510;evm.TU.ChaUn9334.3;evm.TU.ChaUn4996.3;evm.TU.Cha11g003880;evm.TU.ChaUn22124.1;	11	Tyrosine;	1
00350(Tyrosine metabolism)	evm.TU.Cha09g007020;evm.TU.Cha09g007060;evm.TU.Cha07g011870;evm.TU.Cha07g011960;evm.TU.Cha09g007070;evm.TU.ChaUn26337.1;evm.TU.Cha08g000090;evm.TU.Cha05g012540;evm.TU.ChaUn22787.1;evm.TU.ChaUn17307.1;evm.TU.Cha05g002260;evm.TU.Cha10g003660;evm.TU.Cha09g007080;evm.TU.Cha07g014830;evm.TU.Cha05g012610;evm.TU.Cha07g008850;evm.TU.Cha07g011920;evm.TU.Cha13g006690;	18	Tyrosine;	1
00730(Thiamine metabolism)	evm.TU.Cha03g002010;evm.TU.Cha09g016020;evm.TU.Cha13g008670;evm.TU.ChaUn5524.4;evm.TU.ChaUn10899.1;evm.TU.Cha02g012790;	6	Tyrosine;	1
00564(Glycerophospholipid metabolism)	evm.TU.Cha08g013310;evm.TU.ChaUn9054.2;evm.TU.ChaUn7495.1;evm.TU.Cha08g017300;evm.TU.Cha15g006250;evm.TU.Cha13g010510;evm.TU.Cha11g000470;evm.TU.Cha01g020840;evm.TU.Cha11g000480;evm.TU.Cha04g004340;evm.TU.Cha09g000940;evm.TU.Cha08g015690;evm.TU.Cha04g004360;evm.TU.Cha14g012310;evm.TU.ChaUn23324.1;evm.TU.Cha15g000640;evm.TU.Cha11g002550;evm.TU.Cha04g006800;evm.TU.Cha10g011350;evm.TU.Cha14g000130;e…	23	Phosphocholine;	1

## Sheet: CCZC_CKZC_diff_gene_expression
gene_id	CCZC1	CCZC2	CCZC3	CKZC1	CKZC2	CKZC3
evm.TU.Cha09g001250	68.378	53.3296	83.4632	6.01966	5.10033	4.44168
evm.TU.Cha14g001040	149.909	174.187	186.039	45.6085	37.0327	34.2675
evm.TU.Cha15g010000	541.39	855.491	629.278	28.8912	47.8768	20.9484
evm.TU.Cha14g006960	21.7092	24.4157	16.3716	1.91341	1.90772	1.58583
evm.TU.Cha06g012730	11.6261	14.2983	14.462	3.23076	3.46863	2.84919
evm.TU.ChaUn5711.6	9.75622	10.9892	11.3921	46.095	60.1875	50.7021
evm.TU.ChaUn7837.5	159.385	211.792	174.933	54.4154	48.3359	48.4004
evm.TU.Cha09g017170	879.894	846.358	703.961	249.444	256.923	218.501
evm.TU.Cha03g018470	304.524	394.141	286.678	82.1924	69.0057	60.2364
evm.TU.Cha04g001030	11.4602	16.2142	12.2031	2.61525	1.84426	1.89928
evm.TU.ChaUn16387.1	1.62172	1.17868	2.28347	15.6952	16.2397	16.305
evm.TU.Cha02g013360	153.554	194.18	188.626	44.1066	51.0476	34.0188
evm.TU.Cha04g021950	0.074013	0.046814	0.118769	4.52082	4.35253	5.17214
evm.TU.Cha12g001480	19.6454	30.3962	20.938	3.93386	2.90271	3.43409
evm.TU.Cha12g004310	22.9527	34.5459	24.9072	6.52613	5.96181	4.81368
evm.TU.Cha01g000890	1124.46	1463.61	1048.57	380.337	383.271	332.825
evm.TU.Cha10g012500	4.52827	3.06635	3.52107	18.2564	20.3644	18.553
evm.TU.Cha04g005310	182.005	219.129	153.491	52.4636	48.3496	51.8067
evm.TU.Cha07g004490	38.7296	57.845	37.2006	4.07804	4.71891	6.28341
evm.TU.Cha02g013460	21.5682	23.7207	30.3341	2.16009	2.96686	3.47649
evm.TU.Cha09g014820	44.9776	56.91	40.8203	14.2614	12.4311	12.0887
evm.TU.Cha09g012110	345.01	451.877	407.19	128.962	109.061	84.5407
evm.TU.Cha13g005340	112.973	103.528	110.495	32.0644	24.2365	31.8966
evm.TU.Cha07g002230	86.8122	109.79	102.676	35.267	34.7325	26.3441
evm.TU.Cha08g006550	179.552	256.225	167.549	34.6744	29.0152	17.3231
evm.TU.Cha04g006420	19.4816	23.1573	16.162	5.00463	5.1653	5.5376
evm.TU.Cha01g009770	443.931	540.45	522.818	144.44	157.486	100.045
evm.TU.Cha14g003170	245.937	298.503	231.237	96.3906	74.6399	80.5277
evm.TU.Cha15g008840	1.39982	0.670672	1.98404	25.2377	20.1725	23.124
evm.TU.ChaUn8217.2	363.991	459.488	343.385	140.235	108.806	101.515
evm.TU.Cha06g008170	118.171	173.253	137.06	44.2652	33.2819	30.7776
evm.TU.Cha01g013270	3.30426	3.90474	2.83901	13.6597	14.1451	12.634
evm.TU.ChaUn7044.3	189.56	243.654	191.068	40.7215	51.2872	27.0985
evm.TU.ChaUn13977.1	1053.3	1165.99	1354.91	203.26	332.566	215.083
evm.TU.Cha01g001750	11.6999	16.8086	15.3071	1.90021	1.4326	0.757654
evm.TU.ChaUn8073.2	156.674	198.171	159.864	64.0217	50.7881	58.7675
evm.TU.Cha10g014380	4.40616	2.90046	2.74264	18.2634	18.3811	21.0158
evm.TU.Cha01g004180	5.55775	5.2123	5.33009	14.0913	13.9797	13.9847
evm.TU.ChaUn6334.6	4.98698	6.6649	6.82199	0.156576	0.387976	0.424509
evm.TU.Cha05g000840	3.78956	5.20175	6.2558	21.6063	22.7997	19.5735
evm.TU.Cha02g002240	292.602	365.155	293.921	129.77	133.292	103.223
evm.TU.Cha01g010930	25.4177	35.8003	28.2301	8.83415	8.87073	7.10201
evm.TU.Cha01g018970	74.0178	84.7841	90.6779	26.6997	22.3449	15.6579
evm.TU.ChaUn8425.1	104.625	135.726	92.067	38.7922	32.5951	31.9135
evm.TU.Cha08g001260	16.519	23.0005	17.2853	6.18433	6.45423	5.71353
evm.TU.ChaUn9501.1	25.2888	30.9496	29.3824	2.12959	3.09202	0.86685
evm.TU.Cha10g012870	25.9086	32.148	27.8522	10.5375	9.11896	10.019
evm.TU.Cha13g003870	161.791	136.536	236.954	36.6998	29.0714	19.547
evm.TU.Cha02g008220	18.9759	27.5761	18.6726	5.79994	4.70385	4.79645
evm.TU.Cha15g006190	13.4854	19.404	13.826	3.42246	2.41816	2.13938
evm.TU.Cha08g012340	1297.78	1658.71	1225.14	521.686	572.659	520.5
evm.TU.ChaUn13034.1	14.8025	13.7657	11.9604	37.4044	36.486	41.6374
evm.TU.Cha07g005200	28.7673	27.9693	33.1353	72.3157	64.8825	70.1332
evm.TU.Cha05g000860	7.71723	7.98225	9.55039	30.8729	32.3723	26.2401
evm.TU.Cha03g011080	84.8071	97.4508	71.9933	33.1379	28.5558	31.9043
evm.TU.Cha08g009400	50.7588	49.0857	43.1522	129.674	160.219	181.326
evm.TU.Cha06g014940	10.9447	12.1613	14.5589	1.61635	1.43138	1.49848
evm.TU.ChaUn12311.3	13.6945	12.3792	12.1445	29.214	28.8405	25.0838
evm.TU.Cha09g013810	47.7652	58.1693	46.868	25.0472	24.0508	20.5543
evm.TU.Cha08g005010	8.24462	7.67027	8.91495	20.2022	19.0948	18.1844
evm.TU.Cha05g006050	85.157	96.6212	92.9471	44.9886	46.1563	34.6981
evm.TU.Cha03g001290	5.98774	7.53036	6.96462	0.851872	1.05424	1.15509
evm.TU.Cha05g006430	1219.69	1496.92	1086.85	560.42	557.057	444.617
evm.TU.Cha13g012910	10.5581	13.0603	10.6103	3.07812	2.44384	1.61536
evm.TU.Cha12g004450	0.397265	0.153303	0.115096	3.13286	4.78598	4.36494
evm.TU.Cha05g009270	0.774491	0.372697	0.874917	10.1626	11.25	4.95309
evm.TU.Cha03g007990	46.2283	54.6148	53.599	27.4335	25.1466	20.5222
evm.TU.ChaUn14509.1	7.63729	7.30641	5.76299	19.3535	17.4852	18.1115
evm.TU.Cha06g013880	19.2585	21.3541	26.5583	4.62554	3.1189	4.69161
evm.TU.Cha09g013010	66.8017	108.47	166.046	5.25882	7.88027	3.79922
evm.TU.Cha12g001840	0.365313	0.11598	1.01853	12.6196	18.1434	17.6416
evm.TU.Cha01g013650	18.9492	18.22	17.9893	7.72459	5.22426	4.90357
evm.TU.Cha01g014470	9.57886	11.0694	11.8994	2.62608	2.05961	3.188
evm.TU.Cha10g001480	8.92616	16.2478	9.91545	0.655423	1.45482	1.37364
evm.TU.Cha03g005170	143.096	186.54	137.229	70.6274	56.1449	51.489
evm.TU.Cha11g014380	10.6339	15.6888	8.87807	2.52132	2.44493	1.65028
evm.TU.Cha13g003880	35.6497	26.9546	55.57	7.22242	5.83857	5.63458
evm.TU.Cha01g021520	66.7346	80.1173	82.6243	37.2332	32.0909	34.6794
evm.TU.Cha09g012960	37.4474	50.1743	46.8261	164.021	187.776	107.221
evm.TU.Cha03g012690	19.0551	14.4949	14.1748	5.06607	5.05618	5.01733
evm.TU.Cha13g001490	4.10079	6.20543	3.3962	0.291804	0.482923	0.532564
evm.TU.Cha06g013920	44.9531	38.1584	36.6608	90.3583	89.665	77.1436
evm.TU.ChaUn26756.1	342.915	341.933	436.261	58.4179	117.394	80.6203
evm.TU.Cha07g009150	933.757	929.105	1137.22	191.403	355.32	209.807
evm.TU.Cha04g011840	15.3028	25.6757	15.4103	5.33779	4.8048	4.42104
evm.TU.ChaUn21920.1	261.382	276.166	331.196	48.5778	96.2034	63.6373
evm.TU.Cha13g002730	0.121528	0.04861	0.349058	3.5143	5.54152	6.63433
evm.TU.Cha02g000220	46.2786	54.0672	41.8645	19.3561	15.3153	19.9062
evm.TU.Cha01g022880	86.3957	91.2579	64.5338	19.6877	26.4559	27.4884
evm.TU.Cha07g002290	91.0429	102.946	73.2558	42.082	37.223	32.677
evm.TU.Cha09g011340	0.474761	0.128258	0.837269	7.73097	9.30532	9.30379
evm.TU.ChaUn10551.1	1.67114	1.25121	1.40751	8.31015	8.30065	4.65177
evm.TU.Cha01g013300	1.44664	0.956674	1.08858	5.4427	5.78203	3.63406
evm.TU.Cha07g009160	526.071	488.307	645.05	91.1079	186.819	105.427
evm.TU.Cha08g012440	14.0957	13.3399	17.8863	40.2974	39.226	49.371
evm.TU.Cha12g001270	55.0539	69.2623	59.3113	28.6654	31.2583	30.9205
evm.TU.Cha03g018900	248.489	327.261	333.033	123.545	94.265	66.1016
evm.TU.Cha05g000850	5.48677	7.51411	9.75531	26.8629	26.4448	26.4373
evm.TU.Cha01g014990	3.62415	4.05294	3.15424	1.05807	0.729417	0.79982
evm.TU.Cha06g008780	48.3907	63.5822	75.7218	22.2919	22.7593	17.2756
evm.TU.Cha05g004240	18.3213	28.4132	30.337	4.47937	7.99105	5.10124
evm.TU.Cha01g025250	9.63391	8.84527	7.49539	20.6586	20.155	18.5649
evm.TU.Cha03g008100	48.0367	55.1298	59.4872	30.9899	25.0995	23.759
evm.TU.Cha03g017460	74.5314	107.922	95.8659	31.6906	24.5458	14.4149
evm.TU.Cha02g002250	192.904	247.966	188.582	79.4822	99.0918	65.1775
evm.TU.Cha14g003090	10.3687	10.479	13.0835	4.1699	4.44477	2.7881
evm.TU.ChaUn7500.2	189.932	228.14	167.331	98.2264	82.8806	89.9363
evm.TU.Cha15g008470	25.0591	21.3455	20.7706	65.6354	59.4472	43.0904
evm.TU.Cha01g024150	229.567	351.756	282.193	127.219	119.269	124.134
evm.TU.ChaUn28629.2	6.32725	3.65809	3.33092	19.0499	20.0731	23.4382
evm.TU.Cha12g004470	0.903857	0.890036	1.37153	4.29393	5.69697	6.53206
evm.TU.Cha14g004060	2.08639	1.69469	1.55509	5.5087	5.48475	4.43547
evm.TU.Cha13g010940	11.5988	12.0166	10.4726	27.1339	22.5677	22.9452
evm.TU.Cha07g008260	6.64738	6.28	5.67902	16.4098	20.0595	27.0766
evm.TU.Cha04g003240	5.95472	9.4871	8.84037	2.10783	2.51603	1.7578
evm.TU.Cha06g004540	15.2206	19.0509	19.2809	34.4151	37.9639	39.5816
evm.TU.ChaUn14715.7	211.433	248.56	205.436	116.907	113.408	80.733
evm.TU.ChaUn9670.1	9.17413	22.2645	34.9663	1.61914	1.72935	0.574677
evm.TU.Cha09g014160	7.37851	5.38491	9.23762	2.11958	2.06106	2.03623
evm.TU.Cha08g002710	265.424	313.617	217.468	128.432	120.549	92.0369
evm.TU.Cha12g001850	2.08807	1.33591	2.6953	9.65341	11.9799	8.08498
evm.TU.Cha03g002430	1.73534	3.74688	2.08852	0.113993	0.10232	0
evm.TU.ChaUn15755.1	0.993032	1.27673	1.1269	3.5513	3.60803	2.78116
evm.TU.Cha15g006840	13.5228	20.9495	11.9385	4.42997	2.85723	2.91639
evm.TU.Cha09g010210	36.7516	52.8885	54.716	16.6048	18.7439	11.516
evm.TU.Cha06g009020	86.3962	74.9788	69.1848	146.529	183.443	170.115
evm.TU.Cha03g015810	13.5745	13.0775	13.6492	39.5905	43.4774	26.0509
evm.TU.Cha04g002490	38.1334	50.5588	38.7923	19.1003	19.9879	19.6278
evm.TU.Cha09g007020	18.9474	16.5944	21.3004	46.0022	38.1751	44.7899
evm.TU.Cha01g020250	15.8607	13.9777	10.6492	3.24265	4.3247	3.29892
evm.TU.Cha01g008450	183.486	182.866	140.807	87.3472	87.25	68.6819
evm.TU.Cha14g005250	4.18439	7.05753	8.77233	0.605369	0.861106	0.610452
evm.TU.Cha03g012700	25.3925	18.0274	19.4383	8.06228	7.36163	7.27176
evm.TU.Cha13g011790	88.1459	97.5609	61.9854	37.1285	33.6812	30.6881
evm.TU.Cha10g004610	115.533	143.596	110.29	60.5899	55.0121	37.6153
evm.TU.Cha13g000760	43.5945	46.967	39.5411	20.5047	22.7613	15.1886
evm.TU.Cha06g008100	14.3281	11.9317	14.595	29.0346	28.8152	25.1987
evm.TU.ChaUn361.20	7.54114	8.31155	5.21166	1.66579	1.86098	2.27325
evm.TU.Cha01g023700	48.8787	53.5943	33.4802	18.9856	18.3615	16.1967
evm.TU.Cha09g007270	0.736138	0.544116	0.867039	2.3218	3.29835	2.7447
evm.TU.Cha01g004020	95.4538	124.718	83.897	49.0299	45.4936	45.8922
evm.TU.Cha08g014800	2.23125	2.37769	5.41122	0.047063	0.227153	0.13892
evm.TU.Cha10g012420	29.314	24.5072	23.4206	54.5484	52.0468	64.6209
evm.TU.Cha05g003080	2.73184	3.81814	7.08933	0.445408	0.732348	0.372208
evm.TU.Cha08g016040	5.33329	6.86726	4.53479	1.42377	1.57339	1.1209
evm.TU.Cha01g017840	26.2127	34.903	29.3289	13.9102	12.5273	9.80631
evm.TU.ChaUn13713.3	14.1467	13.7101	8.96011	3.28749	3.76111	2.64575
evm.TU.Cha03g003470	11.8823	19.1697	9.82177	3.68195	2.65803	3.7005
evm.TU.Cha01g018230	1.98659	2.84047	2.79442	0.575024	0.392363	0.505844
evm.TU.Cha09g001050	117.231	158.881	111.478	57.9711	63.2239	61.8954
evm.TU.Cha07g001770	5.16976	4.93487	6.43014	13.2511	12.6464	11.8772
evm.TU.Cha03g002100	6.13673	5.83826	9.22351	2.66982	1.94576	1.52433
evm.TU.Cha11g009330	81.0022	84.3837	71.3981	32.7616	33.8284	42.5885
evm.TU.ChaUn5640.3	28.9241	38.0667	38.558	15.2813	19.3465	16.4264
evm.TU.Cha09g009260	6.92265	5.69768	6.48935	16.9975	18.057	11.4688
evm.TU.Cha08g001360	6.30192	5.98921	4.14662	15.4284	17.0538	20.287
evm.TU.Cha03g002260	14.3021	17.8555	10.6335	5.47887	3.26355	3.05134
evm.TU.ChaUn14884.1	7.46891	8.54502	10.0619	3.46395	3.15685	4.07937
evm.TU.Cha01g014180	10.8331	13.5882	9.14059	4.8123	3.94348	3.0704
evm.TU.Cha05g007750	138.091	205.758	91.3851	46.6557	27.7812	39.3495
evm.TU.Cha06g007110	39.3491	37.1235	46.5502	102.879	77.7307	75.4322
evm.TU.Cha04g004560	0.805878	0.307759	2.24248	33.1834	53.29	52.7784
evm.TU.Cha06g008860	26.4359	26.072	23.7733	48.7145	46.1417	57.9384
evm.TU.ChaUn36623.1	26.3014	35.8688	32.736	12.1236	10.9182	6.16021
evm.TU.ChaUn5627.2	16.8836	21.0627	19.0475	6.24184	6.41973	2.90298
evm.TU.Cha11g014430	3.11988	6.28635	0.581889	0	0	0
evm.TU.Cha09g016700	2.1243	1.86275	2.05125	4.20958	3.83962	4.17537
evm.TU.Cha06g007490	11.6347	12.7545	9.62664	5.91326	5.04944	5.67654
evm.TU.Cha04g007640	12.9667	13.7759	14.0451	7.2197	6.3689	4.65021
evm.TU.Cha07g014730	3.616	2.37223	4.07446	13.8101	14.7153	8.60747
evm.TU.ChaUn10802.3	145.317	225.183	243.553	38.3629	76.925	61.4515
evm.TU.Cha01g018990	1.4358	1.19104	1.96549	0.172711	0.184051	0.084438
evm.TU.Cha01g001770	18.3171	26.5898	20.8711	9.96082	10.3624	7.39774
evm.TU.Cha04g001880	10.31	9.81849	8.75062	20.1395	26.0382	18.4333
evm.TU.Cha07g001610	16.0402	13.7008	13.8536	30.3068	33.0923	43.7811
evm.TU.Cha01g005680	1.12251	0.411239	2.48334	25.1322	36.4545	40.3805
evm.TU.Cha02g003280	10.9791	9.34269	12.7198	2.13244	3.68729	2.71378
evm.TU.Cha06g020630	17.5387	19.5936	27.6552	4.54763	7.59503	3.42136
evm.TU.ChaUn11018.2	46.0582	32.3054	59.11	250.4	170.672	110.176
evm.TU.Cha10g004720	24.497	26.342	21.7508	11.1821	9.46184	11.5843
evm.TU.Cha07g007550	7.53364	14.7528	21.623	2.22201	3.05483	1.09568
evm.TU.Cha01g017100	159.596	196.024	156.702	90.4898	77.5709	49.2325
evm.TU.Cha05g012870	763.426	707.942	1072.3	441.773	340.039	279.97
evm.TU.Cha09g001190	16.7113	26.4583	26.0008	4.83099	3.90052	1.04148
evm.TU.Cha01g019120	38.3692	47.7819	34.3432	21.4997	14.7465	12.7726
evm.TU.Cha07g010720	7.06416	12.411	7.74652	3.02278	1.83716	1.78834
evm.TU.Cha03g017600	19.505	22.6987	19.5928	10.424	6.71262	5.08189
evm.TU.Cha13g002710	0.180636	0	0.154055	1.94935	3.6371	3.85081
evm.TU.Cha01g016350	24.1803	27.3811	21.6256	14.501	12.209	9.35178
evm.TU.Cha07g002730	85.8566	114.344	75.9283	50.0566	41.0589	41.31
evm.TU.ChaUn26045.1	5.63874	4.10159	2.83803	15.6589	14.3017	20.0397
evm.TU.Cha05g004350	7.26526	3.32692	5.58364	0.807584	0.998843	0.85558
evm.TU.Cha08g016070	13.8149	16.6968	11.0751	6.18753	6.23366	5.32031
evm.TU.ChaUn30301.1	2.40906	2.04073	0.144098	0	0	0
evm.TU.Cha09g016950	21.4331	28.4726	33.1539	13.7899	12.186	9.15499
evm.TU.Cha01g011620	35.6379	52.4108	54.961	25.1387	23.339	18.2323
evm.TU.ChaUn12724.2	0	0	0	1.69038	3.09415	2.23672
evm.TU.Cha11g007990	180.758	232.539	170.642	96.5393	88.0033	50.735
evm.TU.Cha02g016510	8.74029	9.94812	11.0565	2.54263	1.3321	0.541097
evm.TU.Cha13g004970	38.5066	49.7383	39.8148	104.932	114.96	67.8911
evm.TU.Cha15g009870	2.52535	1.9996	2.9341	8.91527	12.273	9.42143
evm.TU.Cha12g002730	4.07768	5.65388	4.6039	1.19338	1.97414	1.52408
evm.TU.Cha06g017920	22.3956	27.963	20.6852	11.5987	9.867	11.8211
evm.TU.Cha05g003540	7.29335	4.44623	6.17786	2.23938	1.26435	1.76245
evm.TU.Cha13g006220	47.4054	50.4101	38.1446	24.4152	22.5977	15.7155
evm.TU.Cha11g000540	64.4916	81.0521	58.0907	35.9041	28.5544	35.6938
evm.TU.Cha04g000430	27.3114	18.636	34.5822	104.774	77.1932	57.7494
evm.TU.Cha03g001240	10.6406	5.13902	6.97445	28.9724	20.2054	22.9238
evm.TU.Cha13g002900	0	0	0	12.6471	0	0
evm.TU.Cha14g001790	1.73332	1.81957	1.78693	4.6609	3.91723	4.42365
evm.TU.Cha06g014790	1064.27	1110.25	961.182	372.832	611.485	479.226
evm.TU.Cha06g012280	7.85141	11.0881	7.97203	4.36995	3.20702	3.364
evm.TU.ChaUn15635.3	3.6448	7.29303	6.59265	0.803624	1.28156	0.729707
evm.TU.Cha03g007030	8.94614	10.7889	10.2829	1.70729	2.85873	3.5258
evm.TU.Cha01g001200	5.0854	6.01131	3.64242	0.377727	0.891177	1.0868
evm.TU.Cha03g017480	60.3111	76.66	91.0845	32.9355	20.1764	11.4353
evm.TU.Cha09g013880	8.11158	8.2691	4.42158	1.95822	1.77506	1.79489
evm.TU.ChaUn13398.3	17.5645	4.95894	11.6707	91.7735	152.128	88.1241
evm.TU.Cha06g010130	14.6413	25.2825	24.135	9.63419	9.33328	7.80202
evm.TU.Cha08g004290	41.0883	38.6304	35.0301	17.7713	17.3931	22.0132
evm.TU.Cha14g010030	4.19134	3.78921	0.727305	0.231574	0.221611	0.219126
evm.TU.Cha15g000940	6.27253	4.76552	4.33957	0.357936	1.17859	0.554728
evm.TU.ChaUn11221.1	25.1023	44.8439	29.8995	15.236	14.8265	12.8323
evm.TU.ChaUn5445.2	28.3946	35.6166	24.2536	11.9956	15.0021	14.8094
evm.TU.Cha01g007360	11.2061	11.7643	12.4362	4.21944	6.71863	4.90843
evm.TU.Cha09g014960	32.7595	26.7098	21.3537	53.332	76.9208	73.1175
evm.TU.Cha03g004060	0.704212	0.613745	0.924198	4.67348	3.43238	2.02704
evm.TU.Cha04g009110	92.9385	60.1751	74.5666	147.664	190.253	221.082
evm.TU.Cha03g000610	274.165	345.665	311.58	140.825	145.208	64.5547
evm.TU.ChaUn12975.1	72.9377	91.122	72.6213	48.5094	35.7974	27.1032
evm.TU.Cha07g014610	17.3361	13.1399	14.4695	27.3564	31.7242	36.481
evm.TU.Cha06g005750	6.91148	5.41456	5.46186	12.0647	12.1999	15.7731
evm.TU.ChaUn14844.2	4.81416	1.10656	4.97555	38.5112	27.6782	15.5468
evm.TU.Cha06g016640	9.22976	9.81049	11.4915	3.03308	4.9216	4.28835
evm.TU.Cha04g004490	3.83111	5.76334	1.96542	0.459707	0.657245	0.816005
evm.TU.Cha07g004040	6.794	8.30158	7.27467	3.41654	2.1515	1.7988
evm.TU.ChaUn15602.1	0.358304	0.256334	0.134968	2.7998	3.37249	2.96297
evm.TU.Cha13g008670	32.7467	44.6731	33.3523	21.0276	17.6571	13.0087
evm.TU.Cha02g017330	3.45232	2.92839	2.40015	0.799184	0.850461	1.09333
evm.TU.Cha09g000850	23.4802	26.8182	11.8493	51.9408	65.5538	70.5381
evm.TU.ChaUn4824.3	97.2503	130.939	112.055	64.7953	61.4979	37.7409
evm.TU.Cha06g001540	9.7913	6.78985	3.65057	1.55616	2.10392	1.18012
evm.TU.Cha02g008870	5.83778	7.0743	8.55408	17.2759	20.9375	12.6507
evm.TU.Cha10g013480	4.74363	6.52151	11.307	1.64878	2.47142	1.584
evm.TU.ChaUn36171.1	1.91633	2.35445	3.03407	6.92657	6.31524	7.32524
evm.TU.ChaUn10551.3	1.59447	1.13729	1.41661	5.34037	7.26787	2.96952
evm.TU.Cha02g007620	0	0	0	0	0	4.01473
evm.TU.Cha04g001210	3.2416	3.65488	3.88462	0.226407	0.947227	0.609172
evm.TU.ChaUn28393.1	2.2542	0.939812	0.665529	0	0.057744	0
evm.TU.Cha08g013990	1.46077	1.22018	1.83633	4.50909	5.02826	2.92612
evm.TU.Cha01g018490	11.5983	21.1688	13.0528	5.20845	5.25863	2.57821
evm.TU.Cha13g013430	3.70336	7.02322	4.82639	1.6844	0.735428	1.02118
evm.TU.Cha09g015040	37.1554	27.4772	32.1099	14.2889	19.4757	13.4245
evm.TU.Cha06g001380	13.0041	35.828	42.0931	4.21738	5.5994	1.07041
evm.TU.Cha12g007020	2.53771	2.7283	2.55106	0.819515	1.36918	1.05657
evm.TU.Cha02g004700	15.5163	10.1635	12.7071	28.8583	25.3595	32.5051
evm.TU.Cha09g005080	180.028	257.332	221.828	105.339	82.0186	39.2379
evm.TU.Cha11g002900	15.6695	19.7043	13.2216	8.45362	7.39084	7.4957
evm.TU.Cha12g005860	2.70898	2.17928	2.24778	5.53207	5.25501	6.81911
evm.TU.Cha04g001890	0	0	0	1.1429	3.04228	4.04446
evm.TU.Cha01g008750	9.83033	7.04204	7.86364	16.7714	18.9906	21.662
evm.TU.Cha09g012950	62.5509	90.6508	71.4247	209.755	244.105	113.69
evm.TU.Cha06g001710	0	0	0	0	0	3.64816
evm.TU.ChaUn10809.1	0	0	0.159428	2.08487	2.20742	2.06381
evm.TU.Cha04g016740	27.1165	40.9346	27.1804	14.5193	16.8596	15.5425
evm.TU.Cha04g020730	144.557	58.1785	109.039	260.613	323.32	347.683
evm.TU.Cha03g006520	11.1618	5.71154	6.42227	30.8714	19.8113	25.8616
evm.TU.Cha04g020980	0.775672	0.338227	0.75681	2.74414	3.25456	3.04766
evm.TU.Cha14g006040	10.88	9.82762	9.37236	17.149	20.3173	24.5548
evm.TU.Cha12g009780	1.06735	0	0	0	0	0
evm.TU.Cha03g019310	9.95295	17.1593	15.7258	5.58139	4.87314	2.08527
evm.TU.Cha10g006330	15.076	16.5753	14.1882	8.25489	7.29011	4.96226
evm.TU.Cha03g010670	2.50309	4.69975	5.45113	1.08129	1.22889	0.929663
evm.TU.Cha14g002850	6.05445	5.65785	6.14046	12.2385	13.5008	11.683
evm.TU.Cha06g018600	2.67303	1.78818	1.87979	5.05078	5.71479	7.76207
evm.TU.Cha06g014440	41.1836	38.8024	46.7876	91.1211	111.201	61.2932
evm.TU.Cha15g008770	0.096948	0.329201	0.271269	3.47933	1.30789	2.69218
evm.TU.Cha07g003300	0.239952	0.149151	1.46804	16.2273	22.1202	20.7335
evm.TU.Cha04g004600	5.26424	7.82085	1.71118	0.447707	0.589971	0.920248
evm.TU.Cha09g013520	8.29371	10.2347	11.1534	5.68767	4.81326	3.98102
evm.TU.ChaUn23425.1	0.967243	0.764253	0.964693	0	0	0
evm.TU.ChaUn7157.1	43.0347	62.7346	50.347	27.2909	18.0338	10.4301
evm.TU.ChaUn7523.4	149.513	208.066	189.421	89.0913	84.5168	36.1833
evm.TU.Cha10g008800	1.0558	1.53112	2.47093	5.87726	6.05174	3.7597
evm.TU.Cha02g016570	0	0	0	3.67321	0.970971	0.061498
evm.TU.Cha01g011290	22.5852	36.9139	51.1608	14.0316	15.9952	8.56869
evm.TU.Cha09g001340	111.52	148.941	122.662	283.725	308.427	175.781
evm.TU.Cha07g009700	0.336085	0.790012	0.568983	0	0	0
evm.TU.Cha11g003200	23.4886	17.7828	15.9442	50.3802	38.5585	31.7667
evm.TU.Cha15g008520	6.35104	6.87518	16.1819	0.87947	2.33425	0.538017
evm.TU.Cha07g003050	1.9929	2.92573	2.51092	0.69748	0.781412	0.335864
evm.TU.Cha01g008230	287.871	176.562	224.737	410.064	489.046	497.374
evm.TU.ChaUn29279.2	8.90393	10.4711	11.7959	25.6378	30.4208	15.8911
evm.TU.ChaUn1649.1	2.59588	3.24817	2.67674	5.92849	5.54227	7.30225
evm.TU.Cha09g003940	2.79578	5.06785	7.21936	1.73764	0.966258	0.69648
evm.TU.Cha03g000340	0	0.106688	0.13694	0.972564	1.23489	1.5166
evm.TU.Cha06g005720	1.67546	2.68773	1.96646	5.09342	4.6759	6.4282
evm.TU.Cha02g015820	0.364891	0.545771	0.16086	0	0	0
evm.TU.Cha01g024180	12.5158	12.8089	8.56634	4.95327	5.75074	2.8128
evm.TU.Cha01g006560	4.68742	5.8959	6.72184	2.75684	2.4917	1.25339
evm.TU.Cha13g011850	1.31129	2.78324	2.37805	13.7081	8.33953	4.66293
evm.TU.ChaUn9458.4	0.736096	0.289916	0.242213	0	0	0
evm.TU.Cha07g007560	5.01797	8.4742	6.60254	3.04289	2.43647	2.64544
evm.TU.Cha01g016060	2.37567	2.67566	3.53066	0	0.380407	0.145186
evm.TU.Cha08g018970	2.19629	1.18915	2.71199	6.76041	6.17247	8.20332
evm.TU.Cha14g000400	2.69367	2.87816	1.83072	1.34607	0.924674	0.774607
evm.TU.ChaUn9336.4	0.499072	0.617065	0.534507	1.60141	1.20159	1.19325
evm.TU.Cha12g005490	4.22588	7.65635	1.96938	1.11606	0.650826	0.774563
evm.TU.Cha05g009230	2.1357	2.04567	2.27439	8.98209	8.47119	3.37113
evm.TU.Cha10g013220	0.487683	0.577338	0.139877	0	0	0
evm.TU.Cha07g004160	0.009736	0	0	0.450164	0.305405	0.498026
evm.TU.Cha09g006290	2.02051	3.48958	2.52738	1.0621	0.661866	0.488794
evm.TU.Cha14g012490	5.95134	4.53057	5.78001	13.4002	11.6702	8.53616
evm.TU.Cha09g001120	2.8362	2.54456	5.08678	13.2896	9.21387	29.8703
evm.TU.Cha02g017920	7.06306	9.12301	9.71058	5.54444	3.88868	3.35311
evm.TU.Cha07g003310	5.05827	6.67064	5.37293	2.24904	3.08908	1.55687
evm.TU.Cha08g011410	3.8957	3.62879	5.09038	9.41871	9.69432	6.32001
evm.TU.Cha07g000930	21.5364	39.5875	60.2405	6.81968	6.39336	1.89148
evm.TU.Cha01g023720	3.13951	1.73436	3.32878	6.82581	6.03927	7.94814
evm.TU.Cha11g011080	0.423774	4.10801	0.811095	0	0	0
evm.TU.Cha08g003260	13.3012	12.1022	19.8964	7.01231	8.04153	5.21617
evm.TU.ChaUn17788.2	6.99778	9.51967	4.94752	2.18125	1.49577	3.04499
evm.TU.Cha07g005390	14.1294	19.4224	14.7217	7.61821	8.24339	3.84252
evm.TU.Cha01g022030	0.473039	0.259159	0.616917	1.79236	2.13345	1.62855
evm.TU.ChaUn5199.1	0.726298	1.17229	1.8101	0.175846	0.126886	0.157157
evm.TU.Cha07g008510	6.07128	6.17565	6.24291	24.362	22.9038	8.26918
evm.TU.Cha10g014290	0.247647	0.198309	0.518954	0.774753	1.89903	2.48941
evm.TU.Cha12g008490	12.01	14.0866	11.3668	31.4914	32.5412	17.958
evm.TU.Cha05g006500	13.8062	13.2804	16.7743	7.68225	8.04567	4.79706
evm.TU.Cha12g007270	2.22507	2.6444	2.08022	5.05435	5.26252	6.53243
evm.TU.ChaUn10948.2	7.97138	4.03039	5.57283	1.76611	1.95242	1.90615
evm.TU.Cha15g002770	0.166156	0.265339	0.190772	0	0	0
evm.TU.Cha02g019340	13.8267	16.2734	8.91794	6.83134	6.51493	5.4969
evm.TU.Cha08g004900	21.0686	10.1096	15.5022	34.1659	35.1573	52.7387
evm.TU.ChaUn15780.2	2.73947	3.57421	2.42026	1.22232	0.960113	0.453513
evm.TU.Cha03g004080	0.457887	0.516721	0.701286	3.40925	2.07647	1.21663
evm.TU.Cha05g000980	7.50888	5.70342	7.03627	12.7783	12.6347	18.9169
evm.TU.ChaUn5829.5	3.73265	2.43388	2.91042	6.7793	9.08794	14.1954
evm.TU.Cha06g019020	2.54678	2.04791	0.650612	0.228949	0.127684	0.117018
evm.TU.Cha03g005510	6.26996	9.30789	10.8256	4.21484	4.29028	2.10439
evm.TU.Cha03g016280	0.53602	0.716783	1.18789	3.14964	3.74077	2.62031
evm.TU.Cha13g010340	9.99359	11.5018	10.336	6.29186	5.78563	3.33741
evm.TU.Cha12g007230	0.774047	5.24569	10.0021	0.464376	0.80358	0.318398
evm.TU.ChaUn11590.3	27.5948	24.5823	37.0134	205.851	198.188	61.3654
evm.TU.Cha08g012200	4.85038	3.70872	2.92715	1.62256	1.77323	1.66329
evm.TU.Cha09g014620	45.943	112.404	134.302	37.8615	35.0082	35.5175
evm.TU.Cha06g001340	2.28333	10.6677	17.9177	0.378977	2.01394	0.623263
evm.TU.ChaUn18173.1	1.88831	1.52556	0.434343	5.23397	6.81866	8.15775
evm.TU.Cha11g005050	5.21186	6.43395	9.64847	20.9407	19.2903	11.0683
evm.TU.Cha13g005930	37.1919	23.055	45.6546	14.1678	17.4063	16.727
evm.TU.Cha01g018200	0.262817	0.501593	0.753263	4.00537	3.32282	1.22742
evm.TU.Cha13g010050	0.436507	0.436501	0.918566	4.23458	3.37152	1.36599
evm.TU.Cha03g013630	3.40836	2.89372	3.27543	10.2641	8.78894	6.00131
evm.TU.Cha15g007250	3.74263	1.76541	3.14557	0.785303	0.74276	0.72623
evm.TU.Cha07g008360	55.6507	63.398	83.7474	12.6947	15.3601	3.27783
evm.TU.ChaUn23425.2	1.96943	0.65756	0.783347	0	0	0
evm.TU.Cha13g007620	3.56672	2.72996	3.27522	6.67318	8.37262	14.8748
evm.TU.ChaUn12967.1	0	0	0	0.930363	0.528889	1.36665
evm.TU.Cha02g002080	5.42679	5.19334	4.67708	1.95593	2.28999	1.15629
evm.TU.Cha07g011920	2.31682	4.16021	2.46132	13.9412	9.88637	4.69719
evm.TU.Cha04g009880	6.49517	4.92893	5.79857	8.89367	14.786	17.3141
evm.TU.Cha07g002200	4.46227	5.0166	3.16746	1.78848	2.06996	1.02736
evm.TU.Cha07g015300	1.44579	2.07855	1.75711	0.743148	0.625263	0.427981
evm.TU.ChaUn24968.1	8.79761	12.2426	16.3643	6.90742	4.81187	5.15953
evm.TU.Cha03g007750	12.8372	25.2955	4.05816	2.04794	2.13256	3.80089
evm.TU.Cha13g013100	16.3311	12.9893	12.2461	25.4545	23.2147	34.7556
evm.TU.Cha06g015450	0	0	0	0.762813	0.39551	0.423511
evm.TU.Cha02g013770	288.729	307.075	354.471	197.262	158.325	73.9591
evm.TU.ChaUn5292.4	37.5546	26.3432	46.4293	91.8116	89.8983	52.4556
evm.TU.Cha03g019020	22.0806	27.6382	31.0078	13.2666	15.5189	6.56416
evm.TU.Cha05g001800	52.5465	65.4175	46.8964	35.5278	28.015	15.7409
evm.TU.Cha03g001420	0.288281	0.619684	1.02047	14.5031	7.92154	0.868209
evm.TU.Cha01g016650	2.37954	4.96152	4.89116	0.962571	0.836962	0.497077
evm.TU.Cha07g007420	0.307047	0.369446	0.261816	0	0	0
evm.TU.ChaUn8756.4	0.75011	1.37116	0.714663	2.96896	4.9649	4.32207
evm.TU.Cha04g007010	16.0015	24.9711	12.6173	5.18664	6.10931	9.46372
evm.TU.Cha06g015440	0	0	0	0.907463	0.918416	0.397797
evm.TU.ChaUn10409.3	13.1754	11.7568	12.1614	20.3779	22.916	33.1606
evm.TU.Cha10g014220	240.281	311.04	447.552	12.8622	56.2919	9.08473
evm.TU.ChaUn9593.2	3.23876	2.06065	2.93724	5.52894	6.94097	5.79284
evm.TU.Cha04g012490	7.17899	6.7943	4.22973	3.33152	1.99328	2.32211
evm.TU.ChaUn22491.1	11.3906	11.4842	16.5068	6.37025	7.19642	3.63792
evm.TU.Cha13g003360	0.345425	2.24246	0.076633	0	0.038789	0
evm.TU.Cha03g021210	0.142366	0.180711	0	1.10034	1.04053	1.62351
evm.TU.Cha06g008830	11.9829	15.5162	12.0768	7.26345	7.82092	4.0458
evm.TU.Cha13g002400	4.20455	5.5892	3.81541	1.89444	2.06971	1.9877
evm.TU.Cha13g002180	2.47553	1.67789	2.33494	5.3593	4.41793	4.54852
evm.TU.Cha13g001750	0.05688	0	0	1.07651	0.963679	0.197749
evm.TU.Cha07g014230	7.85297	8.15132	5.85352	3.13769	3.72405	1.43439
evm.TU.Cha11g003400	0.550896	0.317845	1.59169	3.98757	4.27348	4.13883
evm.TU.Cha06g008180	0.885419	1.07354	2.05366	0	0	0.14772
evm.TU.Cha09g009770	2.33001	2.69473	3.69089	12.1788	8.20006	4.02916
evm.TU.Cha02g003070	3.52483	4.4648	5.61478	1.9118	1.80481	1.06692
evm.TU.Cha09g003960	1.17202	0.600421	0.764125	4.09478	4.13861	1.55186
evm.TU.Cha03g005800	1.94022	2.26207	1.55919	4.65251	4.0141	3.7053
evm.TU.Cha09g011350	0.459361	0.402028	2.46105	10.0218	15.369	11.5525
evm.TU.Cha04g001840	4.32127	4.55958	5.49295	24.2865	21.9175	5.15795
evm.TU.ChaUn23530.1	1.09228	0.709572	1.18884	0.204763	0.216653	0.136816
evm.TU.Cha05g000730	0.843904	0.527128	0.263093	0	0	0
evm.TU.Cha05g004690	1.63763	2.31424	2.58319	1.07028	0.915211	0.45814
evm.TU.Cha05g007640	0.587189	0.375019	0.308059	1.81729	0.923927	1.33358
evm.TU.Cha04g020720	6.15489	15.7631	19.4486	4.7865	5.77846	3.03388
evm.TU.Cha04g022460	1.24313	0.315323	0.091505	0	0	0
evm.TU.ChaUn6225.3	13.557	10.0438	24.0275	0.794913	1.97279	3.66043
evm.TU.Cha09g003490	0.065933	0.062345	0.066991	0.660461	1.15586	0.284321
evm.TU.Cha09g012590	4.15117	4.47483	5.02372	2.48737	2.83504	1.39257
evm.TU.Cha13g001370	1.54396	1.18225	1.29092	3.231	2.14571	4.11157
evm.TU.Cha14g012700	0.398675	3.24378	3.90916	0.527162	0.178792	0.220646
evm.TU.Cha01g022320	2.72549	1.27598	1.5572	4.19692	5.07127	6.94809
evm.TU.Cha02g016130	39.4387	107.583	56.5478	12.6803	15.286	21.7816
evm.TU.Cha07g003620	0.88668	1.90576	0.385502	5.7647	6.59516	19.0477
evm.TU.Cha13g005810	2.29457	3.56553	5.29323	12.0182	14.6971	5.95831
evm.TU.Cha13g008780	1.11306	1.68415	0.811973	2.80794	2.70936	2.2721
evm.TU.ChaUn12188.1	25.7736	101.149	120.812	16.6431	15.212	7.69895
evm.TU.Cha03g010040	0.214983	0.183714	0.131564	0.565549	0.615283	0.550782
evm.TU.Cha08g009660	3.44169	1.08374	2.03202	5.74605	8.15713	6.8357
evm.TU.Cha03g001760	0.601725	0.226188	0.092436	0	0	0
evm.TU.Cha05g003030	15.6301	9.76234	11.4812	26.0788	60.2861	109.562
evm.TU.Cha13g011670	0.562652	0.216758	0.493429	1.35156	1.39319	1.58848
evm.TU.Cha04g018860	19.3797	26.6082	24.0607	10.0917	13.803	4.27137
evm.TU.Cha04g018470	1.32075	2.31205	1.15482	0.297681	0.473548	0.066998
evm.TU.Cha04g011830	12.0416	20.5671	14.3017	9.61544	4.98599	5.50847
evm.TU.Cha14g005610	112.289	50.7904	101.078	178.029	167.056	213.044
evm.TU.Cha04g010100	4.73233	8.0133	8.55739	3.55985	3.92676	1.72106
evm.TU.ChaUn5907.3	5.555	6.91695	10.457	4.06553	4.03948	2.48101
evm.TU.Cha02g018920	1.24417	5.71178	7.75609	0.429005	0.992913	0.1352
evm.TU.ChaUn8190.8	2.31591	1.61481	2.34277	5.69335	5.79009	3.90283
evm.TU.Cha13g004730	3.79201	2.80427	6.66261	12.1693	12.634	7.49087
evm.TU.Cha06g001290	4.74244	15.9649	23.4924	1.37379	3.97189	0.268408
evm.TU.Cha03g004260	3.99077	3.86282	3.12177	2.11722	1.68025	0.997951
evm.TU.Cha03g006680	0.280661	1.12761	1.33708	0	0.103928	0
evm.TU.Cha04g014070	0.138477	0.39547	0.387158	0	0	0
evm.TU.Cha12g006230	4.88561	5.70156	4.85654	3.04398	2.75375	1.62274
evm.TU.Cha12g006170	10.4151	5.0513	3.80837	2.55381	2.29848	0.810405
evm.TU.Cha08g011610	29.5407	15.5235	19.7359	41.747	38.3823	60.8344
evm.TU.Cha01g004750	3.20423	1.44487	2.36226	4.91178	7.34873	7.75934
evm.TU.ChaUn8910.1	0.092866	0	0.063616	0.677337	0.650419	0.49424
evm.TU.Cha05g001960	0.367061	0.534121	0.373469	4.75355	0.960314	1.55428
evm.TU.Cha03g014190	1.47065	1.76248	0.929207	0.348178	0.205885	0.456148
evm.TU.Cha14g012970	0.693531	0.635093	0.429527	1.38327	1.69928	1.78104
evm.TU.Cha05g005900	7.44999	13.8207	13.1328	6.03207	4.32254	2.79773
evm.TU.Cha07g010380	0.630906	1.07318	1.46464	0.187921	0	0.07925
evm.TU.Cha01g019530	10.9754	7.97034	6.59047	2.75688	4.09546	0.945981
evm.TU.Cha08g006870	0.087611	0.149802	0.055106	0	0	0
evm.TU.Cha12g002780	2.04812	2.53007	1.86156	0.676973	0.867703	0.530638
evm.TU.Cha07g007310	83.0671	47.4013	48.4357	105.574	285.083	402.901
evm.TU.Cha06g020090	0.812953	1.22143	1.32094	2.9232	2.46425	1.69179
evm.TU.Cha02g006090	0.052001	0	0	0.647879	0.382945	0.260535
evm.TU.Cha03g006460	7.14895	6.97814	5.28704	12.7245	10.6382	16.6655
evm.TU.Cha02g001770	0.586826	0.483777	0.502509	1.58078	1.34202	2.17723
evm.TU.ChaUn7487.1	19.1648	19.9117	19.1158	11.9823	7.64637	3.85118
evm.TU.Cha02g012530	0.193447	0.225049	0.324244	1.28109	0.802008	0.689079
evm.TU.Cha08g004350	4.16552	4.81049	4.79566	1.17655	1.0409	2.38695
evm.TU.Cha06g007930	1.55715	1.1866	2.22481	3.99012	3.08925	3.92547
evm.TU.Cha03g008650	2.38122	3.219	4.82087	10.9183	7.43261	6.67754
evm.TU.Cha08g001480	0.028485	0	0.036278	0.206337	0.221996	0.228724
evm.TU.Cha12g001280	4.28669	7.29976	7.41964	3.64537	1.93683	0.945507
evm.TU.ChaUn17967.1	0	0	0	0.183244	0.706852	0.177085
evm.TU.Cha05g011590	0.143528	0.601734	0.181461	0	0	0
evm.TU.Cha02g015810	1.75816	2.42535	0.396894	0	0.247155	0.123691
evm.TU.ChaUn12349.3	0.560246	1.81015	2.51792	0.488409	0.11353	0.311135
evm.TU.ChaUn5945.1	0.41073	1.24725	0.10082	0.040997	0	0
evm.TU.Cha02g014540	134.644	73.2514	175.959	53.9704	80.6996	49.2624
evm.TU.ChaUn12543.1	1.44949	1.69444	1.63459	6.12412	4.35192	1.84998
evm.TU.Cha06g016120	2.03466	1.23812	1.09237	4.93093	3.63154	3.02411
evm.TU.Cha14g002840	1.24926	1.34112	1.62707	3.40946	4.14287	3.80802
evm.TU.Cha05g010510	4.10754	2.94258	2.29141	7.89787	5.30473	5.78916
evm.TU.Cha07g014260	17.8895	9.29229	11.1732	22.5037	60.1043	90.7892
evm.TU.Cha04g010910	2.9766	3.87578	2.92082	2.00677	1.26991	0.722456
evm.TU.Cha11g010430	2.9114	1.25212	1.07118	0.288764	0	0.163833
evm.TU.Cha14g011950	3.11763	2.554	2.93616	1.40665	1.18549	0.696421
evm.TU.Cha13g012930	0.926773	0.301714	1.36095	9.88234	4.23581	1.09214
evm.TU.Cha11g007960	0	0	0.084185	1.8083	0.139584	0.849777
evm.TU.Cha05g003600	3.5	3.46825	4.23823	1.75213	2.08751	1.27896
evm.TU.Cha01g013610	12.9915	16.4971	6.12573	4.08667	5.86973	4.8235
evm.TU.ChaUn25918.2	0.300281	0.118856	0.672881	0	0	0
evm.TU.Cha01g020990	0.647609	0.529958	0.272818	0	0	0
evm.TU.ChaUn10409.2	6.94037	4.60375	5.60364	11.3698	9.96352	18.0709
evm.TU.Cha13g007000	0	0	0	0.895474	0.695528	0.037949
evm.TU.Cha01g025540	1.54909	2.43778	1.45928	3.92638	3.27232	3.8917
evm.TU.Cha08g011420	2.31296	2.66961	4.11112	9.9083	9.54951	3.46301
evm.TU.Cha05g004680	1.63152	1.63323	4.52206	0.84139	0.815903	0.267173
evm.TU.ChaUn17631.1	12.7315	6.65349	13.9436	6.49743	4.79152	3.6352
evm.TU.Cha04g000810	0.951386	1.14762	0.642327	0.296607	0.130561	0.193805
evm.TU.Cha05g010050	9.90574	6.86953	2.92071	3.08162	0.729218	1.05088
evm.TU.ChaUn26593.4	2.99324	1.5588	2.4764	0	0.34925	0
evm.TU.Cha01g004040	0.41018	0.20054	0.254857	0	0	0
evm.TU.Cha01g015710	2.45478	0.78959	1.17244	7.78668	6.38979	2.00517
evm.TU.Cha15g006360	0.229276	0.355127	0.087305	0	0	0
evm.TU.Cha09g001530	26.9728	33.3488	25.9105	18.0334	16.9119	6.32456
evm.TU.Cha10g006930	6.66489	6.24201	6.06509	2.77321	1.57037	0.375076
evm.TU.Cha06g019830	0	0	0	0.795363	1.07718	0.296671
evm.TU.ChaUn9210.1	1.59333	1.4371	2.15756	0.674942	0.805772	0.214056
evm.TU.ChaUn13037.4	0.349528	0.30376	0.121668	0.669341	1.07059	2.54139
evm.TU.ChaUn3601.3	1.72661	2.49789	1.81018	0	0.488923	0.101368
evm.TU.Cha04g022320	0.198034	0.929097	1.13969	0	0	0.087573
evm.TU.Cha09g016130	2.80082	2.35427	0.283133	0	0	0.209082
evm.TU.Cha06g005840	1.95338	2.76694	1.37939	0.754273	1.05828	0.718238
evm.TU.ChaUn11907.2	0.419038	1.08961	1.24742	0.097878	0.25879	0.178703
evm.TU.Cha10g002360	179.281	244.849	245.771	95.3059	101.601	33.6278
evm.TU.Cha11g003320	2.8285	2.05167	1.89282	1.08304	0.564954	1.01069
evm.TU.Cha03g018010	0.109815	0	0.828902	7.4093	14.9843	14.4867
evm.TU.ChaUn16848.2	0.175743	0.239901	0.138431	0.539713	0.501114	0.489969
evm.TU.Cha10g014550	0.184159	0.355072	0.119171	0.028468	0	0.028417
evm.TU.Cha03g015120	0.059041	0	0.132756	1.29303	0.602988	0.25629
evm.TU.ChaUn5801.6	2.87356	2.63036	1.87792	5.21242	4.74109	5.09448
evm.TU.ChaUn23919.1	1.00009	1.74603	1.72767	0.752141	0.646092	0.663088
evm.TU.Cha01g021180	0.425225	0.337864	0.535791	0.095005	0.044845	0
evm.TU.Cha08g012590	1.68912	2.20367	1.68142	0.68605	0.7532	1.06495
evm.TU.ChaUn9548.3	1.66806	3.13065	3.22288	0.949423	1.44261	0.537551
evm.TU.Cha09g015890	2.7565	1.30915	0.293394	0	0	0.16654
evm.TU.ChaUn5815.1	0.378384	0.303962	0.302788	0	0	0
evm.TU.Cha10g008110	0.109072	0.073929	0.198752	0.684914	0.419982	0.277162
evm.TU.Cha08g003170	59.724	33.7244	84.7958	38.5502	21.1603	22.1228
evm.TU.Cha13g001820	0	0	0	0.556392	0.047741	0.127524
evm.TU.Cha13g006800	11.0711	19.4755	17.4968	8.0111	9.31959	3.31775
evm.TU.Cha14g008390	0.127529	0.16609	0.321786	0.921938	0.83681	0.44074
evm.TU.Cha06g001360	2.00598	8.34341	9.99338	1.52478	2.48016	0.559475
evm.TU.Cha15g011460	10.2763	6.32881	7.19395	25.1521	23.3556	8.40462
evm.TU.ChaUn10811.2	5.26557	1.68971	1.78652	13.2295	7.88252	6.23259
evm.TU.Cha12g001960	31.2389	39.7016	37.2487	19.3053	24.1064	7.47659
evm.TU.Cha04g022440	1.8918	1.62258	1.18918	0.122013	0.601833	0.37563
evm.TU.Cha11g004010	0.553341	0.537804	0.294509	0.956178	1.17328	1.55047
evm.TU.Cha01g018280	20.4666	29.5118	25.5341	6.64195	8.9698	1.56173
evm.TU.ChaUn12724.1	0	0	0	0.683452	0.643285	0.435497
evm.TU.Cha03g010660	0.250234	0.130227	0.335781	0	0	0
evm.TU.ChaUn14186.2	2.05222	2.57941	1.59249	0.959144	1.30038	0.714325
evm.TU.Cha02g004540	0	0	0	0.357869	0.38745	0
evm.TU.Cha05g008220	0.016191	0.01303	0.029302	0.137547	0.137006	0.125768
evm.TU.Cha04g007370	0	0	0	1.85245	1.55717	0
evm.TU.Cha01g022960	8.12639	10.1692	4.71128	2.13089	4.09074	3.11623
evm.TU.Cha02g003310	0.641224	0.307072	0.993603	3.58086	4.27424	1.16245
evm.TU.Cha15g009920	1.64682	2.80559	3.1518	5.55242	6.1151	3.99701
evm.TU.Cha08g018100	0.347547	0.076312	0.363101	0.836858	1.19802	1.01866
evm.TU.Cha10g007390	4.12674	2.91246	7.40795	2.36459	0.724391	0.80601
evm.TU.ChaUn24002.2	4.38388	2.75372	2.95331	6.63245	5.48114	8.19852
evm.TU.Cha03g020180	4.04248	7.67693	9.94072	3.5417	2.56607	0.771513
evm.TU.Cha06g015040	42.689	35.9474	100.265	1028.87	615.504	73.4871
evm.TU.Cha04g021960	0	0.019626	0	0.241427	0.325119	0.128591
evm.TU.Cha07g009990	2.81995	3.0585	3.01872	1.38237	1.37261	0.427217
evm.TU.Cha09g006110	0.227468	0.136117	0.123037	0	0	0
evm.TU.ChaUn22533.2	0.458348	0.68283	0.67043	2.06229	1.22859	1.43983
evm.TU.Cha12g001390	0.322643	0.126961	0.577651	1.40239	0.955061	2.31677
evm.TU.ChaUn18177.1	2.64474	1.72429	0	0	0	0
evm.TU.Cha01g012010	0.340517	0.379953	0.251119	0.846847	0.980009	1.11178
evm.TU.Cha08g011790	0.05935	0.192857	0.095	0	0	0
evm.TU.Cha08g005360	1.44067	1.61129	1.13624	2.94378	3.06443	3.37009
evm.TU.Cha05g000580	0.732137	1.76436	0.744151	0	0.193731	0
evm.TU.Cha08g016010	7.6131	6.80007	1.7034	1.29425	0.355484	2.13979
evm.TU.Cha05g011620	1.48573	1.44583	1.33763	0.834102	0.482051	0.211593
evm.TU.Cha11g004520	0.165414	0.810096	0.296052	1.1431	1.60269	3.19168
evm.TU.Cha02g018460	6.03668	8.84461	3.31776	13.5553	12.3033	14.8422
evm.TU.ChaUn3523.2	0.759136	1.0568	0.565633	0.134368	0	0.148778
evm.TU.Cha12g006180	1.01335	0.953425	0.640164	0	0.176697	0
evm.TU.Cha01g006750	0.167072	0.311665	0.174902	0	0.048081	0.026691
evm.TU.Cha04g012990	5.33403	7.29522	8.00743	4.88936	2.65512	1.4605
evm.TU.Cha07g007640	0.648075	0.559353	0.957318	3.89746	3.92917	0.69114
evm.TU.ChaUn10913.1	1.65948	0.965773	1.39249	2.37255	3.20912	3.22681
evm.TU.Cha04g007720	3.3772	5.73963	5.49515	1.7343	2.40516	2.10256
evm.TU.Cha04g022010	3.19655	0.454558	1.82643	6.18518	6.39757	6.40003
evm.TU.Cha09g013190	0	0	0	0.225686	0.639018	0.183633
evm.TU.Cha11g010960	11.5929	35.9247	37.9731	7.07507	14.0255	13.106
evm.TU.Cha07g003640	201.65	93.1384	17.358	488.455	481.921	1121.91
evm.TU.ChaUn9950.3	0.939049	0.322752	0.863901	2.46757	2.90679	1.63416
evm.TU.Cha07g003410	2.54681	1.67939	4.74207	0.755604	1.97126	0.836752
evm.TU.Cha04g011420	0.660221	0.954635	1.02585	2.26422	2.09226	1.10161
evm.TU.Cha13g014170	0.2287	0.166965	0.136304	0	0	0
evm.TU.Cha02g000770	0.899887	1.4148	1.21816	0.127751	0.293789	0.586433
evm.TU.Cha05g008370	2.10412	3.97733	3.72967	6.77959	6.27395	8.71316
evm.TU.Cha04g017400	0.394093	0.189355	0.255622	1.05257	1.19166	0.838073
evm.TU.Cha07g002220	1.03317	0.156788	0	0	0	0
evm.TU.Cha10g009550	0	0	0	0.337817	0.070673	0.610951
evm.TU.Cha06g004860	1.694	0.984933	1.37818	7.06336	2.64441	2.55497
evm.TU.ChaUn1649.3	0.516508	0.802726	0.385226	4.78236	1.04955	1.33502
evm.TU.Cha02g002930	1.12027	0.66372	0.833517	1.62152	1.58232	2.08885
evm.TU.Cha06g003590	0.372286	0.370773	0.338709	0.096948	0.118023	0.156416
evm.TU.ChaUn7950.3	0.767004	0.480944	1.60447	0.170342	0	0
evm.TU.ChaUn8062.1	1.16674	1.22732	1.27962	3.70066	3.79893	1.20136
evm.TU.ChaUn19772.1	0.289991	0.580094	0.535669	2.22964	1.59404	0.668794
evm.TU.Cha03g017950	3.91699	5.3548	4.82667	2.16275	2.64307	1.3654
evm.TU.Cha09g010310	1.23824	2.25919	4.27499	12.9555	8.40175	2.95624
evm.TU.Cha05g001200	2.34282	2.43777	3.02122	1.46651	0.734141	1.16139
evm.TU.Cha08g001290	43.0991	72.5345	80.0272	30.7718	24.3302	8.11699
evm.TU.Cha15g009780	1.87195	2.67442	4.22484	1.411	1.49632	0.962285
evm.TU.Cha04g000470	0.396245	0.473554	0.228501	0.062171	0.048565	0.107836
evm.TU.Cha01g016070	1.56052	0.61054	2.02104	0	0	0.276459
evm.TU.Cha14g009880	2.93318	2.51139	1.92311	3.21051	4.809	7.04498
evm.TU.Cha15g011770	0.978009	1.65661	0.991404	0.63662	0.53065	0.483929
evm.TU.Cha06g017130	4.54097	3.60682	2.33565	14.6231	10.9185	3.03359
evm.TU.Cha15g002620	11.8419	13.9642	3.6078	4.79358	2.72326	4.38611
evm.TU.Cha01g014920	0.465327	0.133729	0.427084	0.062142	0	0
evm.TU.Cha04g004870	3.47382	5.05943	6.43067	13.1091	12.8601	5.50615
evm.TU.Cha02g010830	18.7551	17.437	18.8494	13.2305	8.53919	2.88796
evm.TU.Cha01g020110	0.28207	0.181836	0.215756	1.02153	0.80749	0.656922
evm.TU.Cha05g014620	1.4976	2.191	1.73165	0.609144	0.626542	0.355353
evm.TU.Cha13g009990	0.469366	0.731279	0.653605	2.09781	1.64926	0.859184
evm.TU.Cha03g001900	2.64075	4.64549	2.99754	2.02502	1.81467	0.760299
evm.TU.ChaUn8706.1	0	0	0	0.410386	0.878254	0.087573
evm.TU.Cha09g018090	1.47109	1.00988	1.60101	4.01701	4.55648	1.22305
evm.TU.Cha01g014240	2.42338	6.97351	8.90856	2.84216	2.56238	2.37661
evm.TU.Cha03g015790	4.67061	5.03481	6.04412	23.4446	13.9022	4.14538
evm.TU.Cha02g016500	57.733	31.3459	47.4264	59.1568	144.455	204.729
evm.TU.Cha02g018930	0.20569	1.78289	1.30674	0	0.178107	0
evm.TU.ChaUn15730.3	2.21477	4.35601	4.46846	0.650333	1.95966	0.419088
evm.TU.Cha08g003950	5.84967	8.10557	7.64443	4.68832	3.99934	1.47084
evm.TU.Cha01g007340	2.89845	2.58638	1.59638	0.94896	0.879914	1.42345
evm.TU.Cha03g001660	0.942547	1.54537	0.708099	3.12221	2.05759	2.27755
evm.TU.ChaUn9492.3	1.53331	1.97995	1.17205	0.789947	0.612688	0.495261
evm.TU.Cha13g006700	0.692544	0.271679	0.793082	0.244251	0.153212	0.256216
evm.TU.Cha02g000930	6.07619	12.162	8.7879	5.72037	4.42269	1.56169
evm.TU.Cha09g004940	4.7565	5.22393	2.09459	1.73469	1.46777	2.30471
evm.TU.Cha11g002610	0.631651	0.360798	0.404873	0	0	0
evm.TU.Cha08g014550	0.131227	0.224813	0	2.40589	2.28389	0.097942
evm.TU.ChaUn8576.1	0.166048	0	0.125682	1.89987	1.65654	0.067651
evm.TU.Cha07g000850	1.01643	0.554846	1.17775	3.01011	2.71119	1.10991
evm.TU.Cha09g008360	16.3443	40.0052	61.4141	15.6575	15.7747	9.20396
evm.TU.ChaUn14991.1	0	0.086398	0	0.371633	1.22436	0.113298
evm.TU.Cha06g018280	35.3375	37.3716	31.8771	16.9532	26.6419	5.88214
evm.TU.ChaUn17232.2	3.6672	1.52322	2.70892	5.64396	5.12742	5.22048
evm.TU.Cha02g018120	4.62955	5.11574	6.52619	20.8558	19.3135	4.07086
evm.TU.Cha15g000640	110.502	125.197	170.145	65.6869	82.9013	25.4849
evm.TU.ChaUn14846.2	0	0	0	0.28433	0.121916	0.449149
evm.TU.Cha02g010900	0.174703	0.300296	0.294068	1.11727	1.03545	0.339867
evm.TU.Cha09g013830	3.6462	4.32353	4.39949	2.42478	2.45605	1.14699
evm.TU.Cha13g010600	0.237444	0.28903	0.187485	0.970912	0.512077	0.616476
evm.TU.Cha03g005590	0	0.79685	0.550529	0	0	0
evm.TU.ChaUn9334.3	4.54614	5.22184	5.47724	2.05147	3.69096	1.59458
evm.TU.Cha11g010690	2.67161	1.24637	3.437	5.10095	3.82562	9.09355
evm.TU.Cha06g013900	0.746107	0.4869	0.987191	1.43945	1.8159	2.95643
evm.TU.Cha12g005390	1.47128	2.14955	2.35024	1.02367	0.843899	0.743951
evm.TU.Cha03g015540	1.12288	0.72443	0.997669	0	0.102311	0.30255
evm.TU.Cha03g018510	0.431905	1.74456	1.75046	0.272141	0.558281	0.171843
evm.TU.Cha08g010850	2.41054	1.65312	4.48146	5.66097	5.02247	6.66486
evm.TU.Cha03g009500	1.92664	1.42945	0.705017	0.354447	0.567195	0.498377
evm.TU.Cha04g004360	0.822681	1.1163	1.27764	0.754367	0.278266	0.322096
evm.TU.Cha10g010400	0.031577	0.359513	0.37411	0.947187	1.61761	1.79205
evm.TU.Cha11g002930	6.69709	10.147	10.3842	5.7192	5.468	1.93386
evm.TU.Cha01g013620	8.07025	14.3898	4.44391	2.7837	4.67694	2.84639
evm.TU.Cha03g001730	0.543728	0.460574	0	0	0	0
evm.TU.Cha03g016670	0	0	0	0.462276	0.294532	0
evm.TU.Cha04g015340	0.701651	0.349861	0.696213	1.95605	1.44778	1.08445
evm.TU.Cha02g012230	0.797748	1.68983	0.548098	0.564196	0.32066	0.314249
evm.TU.Cha08g007820	8.8162	21.3515	6.63194	1.68056	5.71926	2.23257
evm.TU.Cha06g017230	0.432619	0.457084	0.599629	0.274087	0.118512	0.08595
evm.TU.Cha02g000120	2.51076	1.47029	1.62674	0.922813	0.868416	0.231011
evm.TU.Cha01g008060	0.603166	0.79043	0.422858	1.65466	1.06791	1.67128
evm.TU.Cha13g008370	0.588927	0.612351	0.563208	1.9276	1.69159	0.770181
evm.TU.Cha06g001470	0	0	0.079833	1.2083	1.67383	0
evm.TU.Cha12g010600	0.667961	0.608742	0.946231	3.20172	2.57787	0.661128
evm.TU.ChaUn10765.1	3.38449	6.92432	4.75885	2.10227	1.88911	3.32316
evm.TU.Cha11g002530	0.155922	0.822671	0	0	0	0
evm.TU.Cha11g006440	1.65537	1.58078	0.965857	1.01241	0.539442	0.479711
evm.TU.Cha07g009320	2.50252	3.47374	2.23029	1.19857	1.6804	1.21518
evm.TU.Cha07g010740	0.235339	0.228531	0.235224	0	0	0
evm.TU.Cha06g012540	1.44432	1.52109	0.883008	0.745337	0.269686	0.401893
evm.TU.ChaUn4434.4	6.90192	14.5645	9.75134	3.98624	7.12698	3.4388
evm.TU.Cha04g022000	1.09993	0.647886	1.14954	0.406646	0.546959	0.40094
evm.TU.ChaUn21506.1	0.498994	0.40017	0.827142	5.07168	2.42544	0.243818
evm.TU.Cha06g014520	2.15517	2.52158	1.92525	0.742684	1.14338	1.17968
evm.TU.Cha10g001260	0.419305	0.284354	0	0	0	0
evm.TU.Cha07g003130	0.238384	0.581301	0	0	0	0
evm.TU.Cha13g011160	0.414828	1.81608	1.92321	0.638112	0.302215	0.424547
evm.TU.ChaUn6215.3	17.3081	27.6712	14.4299	7.60173	5.6303	15.0524
evm.TU.ChaUn10807.1	1.08184	1.06093	1.0291	3.60067	3.08517	1.56927
evm.TU.Cha04g010020	0.484971	0.217085	0.330835	1.07244	0.709647	0.900885
evm.TU.Cha02g002340	1.92847	2.37668	2.29096	3.10828	6.24708	5.11773
evm.TU.Cha12g009760	2.10485	2.69351	1.55221	0.532609	1.27374	0.400181
evm.TU.Cha14g001960	0.294062	0.757279	0.348707	0.14561	0.055814	0.163988
evm.TU.Cha12g003690	2.49214	0.762643	3.03166	2.9437	5.097	8.31826
evm.TU.Cha09g006550	0	0.057705	0	0.15427	0.324492	0.297872
evm.TU.Cha02g016480	0	0	0.276135	0.517492	1.47003	1.15949
evm.TU.Cha04g016490	0	0	0	0.231885	0.917583	0.245625
evm.TU.Cha01g011240	0.333258	0.655208	0	1.40802	2.76407	1.61902
evm.TU.Cha04g000390	1.67511	1.02045	1.26541	0.61117	0.538737	0.242134
evm.TU.Cha01g014910	15.5053	7.01958	2.14967	0	0	0.464605
evm.TU.ChaUn16561.2	0.347246	0.747847	0.452054	1.22756	1.2778	0.893052
evm.TU.Cha10g012330	0.889042	0.610907	0.188233	3.82146	3.20121	0.39698
evm.TU.ChaUn10463.1	1.91155	1.41738	1.15505	0.175172	0.689798	0.774186
evm.TU.ChaUn25911.1	0.828239	0.424299	0	0	0	0
evm.TU.Cha06g020210	1.84831	1.10347	0.951371	0.319685	0.363445	0
evm.TU.Cha12g002200	0.192149	0.219045	0.137054	0.434071	0.609477	0.928023
evm.TU.ChaUn7282.5	0.999188	0.708099	1.84497	7.84161	4.88734	0.594625
evm.TU.Cha06g001280	0.274002	2.13715	1.61389	0.166608	0.341404	0
evm.TU.Cha10g009820	0	1.73216	0.822152	0	0	0
evm.TU.Cha03g015260	1.08245	1.14818	1.07045	0.580688	0.587914	0.445019
evm.TU.Cha04g021780	0.785224	0.065509	0	0	0	0
evm.TU.Cha03g021920	6.8432	7.58839	5.906	3.76385	4.48802	0.946305
evm.TU.Cha14g006010	1.05975	1.71176	1.28602	0.143942	0.50943	0.681779
evm.TU.Cha12g002010	2.54581	2.92514	2.0145	7.51889	9.09098	2.05811
evm.TU.Cha09g004240	0.60199	0.712001	1.7248	4.22158	2.7893	1.35545
evm.TU.Cha04g017260	0	0	0	4.60177	1.08228	0
evm.TU.ChaUn11733.3	0	0	0	0.201576	0.113074	0.320074
evm.TU.ChaUn5200.3	0.393058	0.599366	0.664883	0.384293	0.207434	0.175222
evm.TU.ChaUn15638.4	1.47949	1.18171	1.28418	3.32931	2.95019	2.37916
evm.TU.Cha09g006220	2.09521	2.49274	0.69794	0.504378	0.535788	0.888175
evm.TU.Cha06g001350	0.806176	2.748	4.6584	0.172842	0.965368	0
evm.TU.Cha11g000140	0.56724	0.607764	0.787328	2.25074	1.75017	0.476957
evm.TU.ChaUn20497.1	1.4322	1.96947	1.23498	0	0	0.429591
evm.TU.ChaUn32960.2	0	0	0	3.4656	4.19469	0
evm.TU.ChaUn29070.1	0.089091	0.344208	0.090521	0	0	0
evm.TU.Cha11g006860	1.41705	0.685246	1.3537	2.0999	2.73166	2.71593
evm.TU.ChaUn5751.9	0.160756	0.21775	0.378549	0	0	0
evm.TU.Cha01g007420	0.704715	1.0232	1.32687	0.421983	0.665732	0.246835
evm.TU.Cha15g003800	0	0.089841	0.009524	0.404608	0.307707	0.278677
evm.TU.Cha11g009880	0.053994	0.167638	0.079453	0	0	0
evm.TU.Cha07g010550	0	0	0.804909	14.6649	24.1838	12.3489
evm.TU.Cha14g012510	0.697411	4.45536	1.10763	1.02503	11.709	15.6929
evm.TU.Cha03g018820	0.801834	0.94532	1.61344	0	0	0.307649
evm.TU.ChaUn16325.2	0.986826	1.23727	1.52697	2.36461	2.16877	3.07865
evm.TU.Cha10g006970	0	0	0.058166	0.892635	0.163513	0.061717
evm.TU.Cha06g012960	1.38868	0.735027	2.66441	4.52426	4.82957	2.07893
evm.TU.ChaUn28243.1	2.62034	3.05911	1.55053	0.667355	0.59418	1.37217
evm.TU.Cha01g024670	0.513376	0.68712	0.612082	1.27668	1.5175	0.908275
evm.TU.Cha08g009430	0	0	0	0.82941	0.067583	0
evm.TU.Cha04g017170	1.78251	3.84069	2.45774	0.70117	1.3307	1.50923
evm.TU.ChaUn20104.1	0.759537	0.598674	0.457028	0.18094	0.415922	0.117889
evm.TU.ChaUn7320.1	0	0	0	0.054895	0.338666	0.054797
evm.TU.Cha03g008130	0.224236	0.344956	0.260353	0.504346	0.506012	0.675541
evm.TU.Cha06g004830	0	0	0	0.561461	0	0.315062
evm.TU.Cha09g013850	1.08632	0.903364	0.420925	0.104324	0	0.217267
evm.TU.Cha03g016940	1.10767	0.940655	1.21845	2.78956	1.74488	2.0887
evm.TU.Cha09g016570	0.447498	2.9489	2.03894	0.447135	0.342313	0
evm.TU.ChaUn9992.2	0.651391	1.05984	0.649436	0.274733	0.187052	0.179102
evm.TU.Cha07g003700	0.384643	0.224293	0	0	0	0
evm.TU.Cha11g003640	0.131	0.08899	0.298844	0.427428	0.632591	0.253622
evm.TU.Cha05g016460	0.48686	0.525993	0.429382	0	0	0.133119
evm.TU.Cha08g008710	0.043972	0.190964	0.489461	0	0	0.048546
evm.TU.ChaUn10556.2	0	2.51812	2.04833	0	0	0
evm.TU.ChaUn11658.1	0	0	0	0	0.169184	0.356332
evm.TU.Cha01g016370	0	0.038463	0.080193	0.384749	0.076293	0.551918
evm.TU.Cha05g008080	0.441923	0.635148	0.710028	0.917764	1.40108	1.28468
evm.TU.Cha03g014080	0.264935	0.813184	0.668643	2.14582	1.41503	0.641727
evm.TU.ChaUn15524.2	0.976233	0.622908	0.837719	1.70329	1.94111	1.37445
evm.TU.Cha06g009510	0.820718	0.891314	0.434265	2.21628	1.35743	2.24743
evm.TU.Cha05g005940	13.3005	8.37977	2.44292	0	0	0.576035
evm.TU.Cha01g016660	0.530958	0.814213	0.283686	0.169067	0	0
evm.TU.Cha11g013180	0.752808	0.724633	1.21004	1.50368	2.00282	2.54783
evm.TU.Cha01g005590	0.746827	1.53454	1.13023	0.648806	0.331952	0.490648
evm.TU.Cha14g005360	0.209559	0.28134	0.088368	0.705089	0.805231	0.323725
evm.TU.Cha12g001200	0.81743	0.536313	0.75248	0.866372	1.49999	2.10144
evm.TU.Cha09g009860	0	0.664303	0.103764	0	0	0
evm.TU.Cha04g000900	3.53818	1.06861	4.66892	6.29657	8.38056	5.33259
evm.TU.Cha12g009950	1.60007	0.761512	0.272387	0	0.269699	0
evm.TU.Cha01g018470	0	0.05007	0.480249	0	0	0
evm.TU.Cha11g014420	0.143778	0.545649	0	0	0	0
evm.TU.Cha09g007850	2.17991	2.1161	5.59987	10.1312	12.3288	2.32483
evm.TU.Cha11g003580	0	0	0	0.765395	0.769174	0
evm.TU.Cha07g014150	69.9709	44.2775	114.967	212.84	203.341	95.942
evm.TU.ChaUn21122.1	0	0	0	0.153582	0.290237	0.289129
evm.TU.Cha10g010540	2.17629	1.47495	2.78759	0.730602	1.40834	0.883868
evm.TU.Cha11g000750	1.61436	0.633215	1.56746	4.15353	2.40424	1.57891
evm.TU.Cha05g002250	0.967038	1.11155	1.2132	4.13608	3.06048	0.997782
evm.TU.ChaUn16655.1	1.16949	1.13197	0.60796	0.506514	0.330709	0.318804
evm.TU.Cha07g011930	0.983303	0	0.760681	2.32755	3.60203	2.92361
evm.TU.Cha01g012270	0.232414	0.254141	0.32282	1.02062	0.821008	0.32352
evm.TU.Cha07g011960	0.155629	0.130066	0.242799	0.472779	0.695396	0.282418
evm.TU.Cha10g010880	0.398947	0.261364	0.583212	1.86565	0.680389	1.42694
evm.TU.ChaUn16675.1	0.894529	0.812719	0.585055	0.301824	0.237911	0.513121
evm.TU.ChaUn16325.3	0	1.86019	0	0	0	0
evm.TU.Cha09g002860	0.669907	0.369776	0	0	0.047327	0
evm.TU.ChaUn4126.1	0.266759	0.770974	0.896269	2.07166	3.56409	0.550004
evm.TU.Cha05g000350	0.473204	0.37636	0.123316	3.2414	1.55828	0.134218
evm.TU.Cha01g009230	0.161114	1.12749	0.900023	0.245249	0.059746	0
evm.TU.Cha10g007380	0	0.333772	1.09166	0.053264	0	0
evm.TU.Cha02g000180	1.43704	1.18526	1.22984	0.835648	0.660545	0.214133
evm.TU.Cha13g009190	0	0	0	0.199711	0.111401	0
evm.TU.ChaUn8161.2	0	0	0	1.50399	0	0
evm.TU.Cha05g009310	0.802518	0.893568	1.06879	2.60563	2.24881	0.807193
evm.TU.Cha08g013420	0.205743	0.140706	0.150224	0.784257	1.01245	0.103937
evm.TU.Cha09g002510	0.104889	0.589508	1.17077	2.17498	1.95216	2.10593
evm.TU.ChaUn28887.1	0	0	0	0	0	1.13145
evm.TU.Cha09g010480	0	0	0	0.177117	0.051696	0
evm.TU.Cha04g003460	0.198853	0.083728	0.141024	0.641042	0.545591	0.202328
evm.TU.Cha08g003270	0.16426	0.324454	0.213372	0.081367	0	0
evm.TU.Cha07g001120	0.299229	0	0.289461	1.77382	1.41662	0.265133
evm.TU.Cha13g005780	0.281267	0.092847	0	1.27395	0.605559	0.290658
evm.TU.Cha09g010860	0.550689	0.474785	0.477799	0.169435	0.303412	0.234763
evm.TU.ChaUn7471.4	0.982662	0.492165	1.01459	0.221265	0.325655	0
evm.TU.Cha07g006260	0.556602	0.193907	0.352053	0.119971	0.085411	0
evm.TU.Cha15g011410	0.958921	2.39114	3.21484	1.02963	0.722967	0.682753
evm.TU.ChaUn16077.2	0.646711	0.334139	0.671325	2.0577	1.19291	0.718226
evm.TU.Cha02g018810	0	0	0	0.322477	0.213173	0
evm.TU.ChaUn21458.1	0.079384	0.359942	0.348351	0	0	0
evm.TU.Cha01g022020	0.204673	0.255592	0.302203	0	0.048326	0.075062
evm.TU.Cha09g007030	3.92952	3.51739	4.51532	24.3642	11.8604	2.93538
evm.TU.Cha06g007850	2.74132	2.58521	0.42374	6.3999	3.38275	4.62789
evm.TU.Cha14g008770	2.67132	1.84314	1.55691	1.44809	0.465961	0.10982
evm.TU.Cha11g003780	0.059323	0.364904	0.120551	1.2485	0.398796	0.393389
evm.TU.Cha07g009450	0.207821	0	0	0.927566	0.743839	0.262912
evm.TU.Cha04g010980	0.527301	0.072083	0.585365	0.586249	1.70908	1.79568
evm.TU.ChaUn15312.2	1.39124	3.82278	0.190359	0.104051	0	0.293297
evm.TU.Cha10g011600	2.27496	2.4269	2.05876	0.378849	1.6717	0.218034
evm.TU.Cha07g010780	0	0.281157	0.110139	0	0	0
evm.TU.Cha03g008440	2.38726	2.24591	1.42935	0.275725	0.319593	1.52597
evm.TU.Cha11g000470	0.631407	0.637584	0.684075	0.267874	0.145793	0
evm.TU.ChaUn37132.1	0.852451	0.543864	0.702492	2.04176	1.00097	1.3935
evm.TU.Cha01g003450	2.04798	3.45811	1.03043	1.1397	1.06721	0.868205
evm.TU.ChaUn6385.1	5.82995	1.58449	0.265338	0	0	0.246519
evm.TU.Cha06g004780	0.11469	0.10764	0.166248	0.527018	0.406485	0.248737
evm.TU.Cha03g001800	0.187127	0.389833	0.151657	0.041931	0	0.088149
evm.TU.Cha02g005090	0.141443	0.204287	0.291369	0.571234	0.288667	0.812797
evm.TU.Cha02g005500	0.066164	0.184974	0.166015	0.030936	0.040841	0
evm.TU.Cha04g009470	0.640847	0.600272	0.487436	0.179817	0.236807	0
evm.TU.Cha01g002310	1.24709	0.190964	0	0.066095	0	0
evm.TU.ChaUn32518.1	0.452434	0.167752	0.432345	0.798904	0.701353	1.04715
evm.TU.Cha03g016550	1.179	0.92022	0.370752	0	0.085581	0.358482
evm.TU.Cha09g008980	0.818473	0.579209	1.00987	2.24202	1.73304	1.757
evm.TU.Cha03g002010	0.760645	0.276929	0.310249	5.4769	2.71805	0.14095
evm.TU.Cha03g006000	0.449996	0.64621	0	0	0	0
evm.TU.ChaUn21675.3	0	0	0.11554	0.676931	0.395658	0.386865
evm.TU.ChaUn19766.1	0	0.884015	0.457255	0	0	0
evm.TU.Cha14g006860	0.332783	0.372378	0.726614	1.96627	2.3265	0.247929
evm.TU.ChaUn7997.1	1.65347	1.9821	1.71064	0.927872	0.484732	0.922754
evm.TU.Cha01g000980	5.81206	1.31385	8.01955	13.2831	14.1217	7.29385
evm.TU.ChaUn8047.1	0.227354	0	0.11843	1.0709	0.699052	0.173826
evm.TU.Cha03g000640	0.71972	0.997705	0.950408	0.122901	0.372583	0
evm.TU.Cha13g007060	1.387	0.376455	0.814245	0.41195	0.313579	0.086801
evm.TU.Cha08g000650	0	0.328288	0	0.562087	1.43576	0.675623
evm.TU.Cha02g013110	0.122976	0	0.229016	0	0	0
evm.TU.Cha08g001630	0.597819	2.68928	0.68659	0.563954	0.521927	0.378172
evm.TU.Cha11g004750	28.2672	28.9287	28.2004	11.6535	17.7742	2.59154
evm.TU.Cha01g004260	1.61577	1.43382	1.09398	5.24576	3.81355	0.984054
evm.TU.ChaUn15782.2	8.07898	4.37416	1.56653	0	0	0.591402
evm.TU.Cha05g005390	0	0.055053	0	0.492637	0.145754	0.130976
evm.TU.Cha03g009450	12.8152	3.97231	14.4678	20.4446	21.0398	32.452
evm.TU.Cha06g013080	0.501106	0.312918	0.452071	0.903374	1.29925	0.560646
evm.TU.Cha05g014230	0.297539	0.547445	0.476286	0.263748	0.275426	0.117693
evm.TU.Cha06g008520	0.256881	0.209136	0.313945	0.894825	0.334604	0.734414
evm.TU.Cha09g009830	0	0	0	0.206842	0.080996	0.192657
evm.TU.Cha12g005760	2.88148	0.929382	2.46895	0.431811	0.730975	1.04936
evm.TU.Cha10g007400	0.555617	0.803019	0.959767	0.261775	0.302831	0
evm.TU.ChaUn12424.9	1.50688	1.76736	3.19859	7.38255	7.029	1.0848
evm.TU.Cha03g003950	2.1328	0.498694	1.83419	4.34043	3.2778	2.03538
evm.TU.Cha10g001310	0.752292	0.890136	1.10534	0.440308	0.123725	0.566785
evm.TU.Cha08g000640	0	0	0	0.210753	0.208491	0.083818
evm.TU.ChaUn29232.2	1.03631	1.79278	0.903205	5.09096	1.77596	1.08728
evm.TU.Cha01g001350	0.077677	0.178308	0	0	0	0
evm.TU.Cha01g004070	0.161406	0.051046	0.109331	0.516524	0.266657	0.231427
evm.TU.Cha05g002230	0.83212	0.482931	0.426931	1.18002	0.97472	1.42558
evm.TU.Cha10g009580	1.81297	2.65054	1.00952	0.944233	0.731051	0.568303
evm.TU.Cha09g012200	0.454999	0.793612	0.120115	0.146642	0.067294	0.201483
evm.TU.Cha13g006400	0.217022	0.094212	0	0.54644	0.448372	0.503098
evm.TU.Cha15g011110	5.3274	1.92146	1.87379	0.933283	1.1708	1.9087
evm.TU.Cha02g004630	0.531481	0.088778	0	0	0	0
evm.TU.Cha05g002240	0.102278	0.35094	0.296877	0.456322	0.572519	1.01619
evm.TU.Cha04g013230	0	0.570051	0.60634	3.37268	3.32612	0.21567
evm.TU.ChaUn7748.1	0.30192	0.332448	0	0	0	0
evm.TU.ChaUn20342.1	0.423691	0.619016	0.556973	0.15253	0.137141	0
evm.TU.Cha13g003340	0	0	0	0.217446	0	0.237635
evm.TU.Cha13g003310	1.88316	0.493931	0	0	0	0
evm.TU.Cha07g013730	0.084592	0.286785	0.116627	0.678597	0.792273	0.087196
evm.TU.Cha14g012540	2.19067	2.1222	0.754694	1.19095	0.647271	0.152656
evm.TU.Cha12g001990	0.209934	0	0	2.84045	2.47892	0.075273
evm.TU.ChaUn20651.1	0.681571	0.680834	1.00743	0.359988	0.444062	0.127362
evm.TU.ChaUn13516.1	1.29955	0.535765	1.41476	0.378506	0.426716	0.620322
evm.TU.Cha05g006630	0.411208	0.533817	0.740544	0.945058	1.45016	1.03694

## Sheet: CCZC_CKZC_diff_gene_pathways
Pathway	diff_gene	number of diff_gene
00330(Arginine and proline metabolism)	evm.TU.ChaUn7837.5;evm.TU.Cha06g001540;evm.TU.Cha10g013220;evm.TU.Cha04g000810;evm.TU.Cha05g008370;evm.TU.Cha15g002620;evm.TU.Cha09g007850;	7
00290(Valine, leucine and isoleucine biosynthesis)	evm.TU.Cha04g004560;evm.TU.Cha05g006500;evm.TU.Cha09g003960;	3
00230(Purine metabolism)	evm.TU.Cha10g014380;evm.TU.ChaUn28629.2;evm.TU.Cha13g000760;evm.TU.Cha03g017600;evm.TU.ChaUn26045.1;evm.TU.Cha05g003030;evm.TU.Cha11g003640;evm.TU.Cha14g005360;evm.TU.ChaUn16325.3;	9
04016(MAPK signaling pathway - plant)	evm.TU.Cha10g012500;evm.TU.Cha09g013810;evm.TU.Cha13g012910;evm.TU.Cha03g007990;evm.TU.Cha03g012690;evm.TU.Cha14g003090;evm.TU.Cha09g014160;evm.TU.Cha03g012700;evm.TU.ChaUn14884.1;evm.TU.Cha05g003540;evm.TU.Cha14g010030;evm.TU.Cha07g004040;evm.TU.Cha04g016740;evm.TU.Cha13g011850;evm.TU.Cha01g016060;evm.TU.Cha11g011080;evm.TU.ChaUn5199.1;evm.TU.ChaUn10948.2;evm.TU.Cha15g002770;evm.TU.Cha01g018200;…	50
03040(Spliceosome)	evm.TU.ChaUn13034.1;evm.TU.ChaUn14509.1;evm.TU.Cha06g001710;evm.TU.Cha09g013520;evm.TU.ChaUn23919.1;evm.TU.Cha09g006110;evm.TU.Cha10g010880;	7
00710(Carbon fixation in photosynthetic organisms)	evm.TU.Cha10g012420;evm.TU.Cha10g004720;evm.TU.Cha08g004900;evm.TU.Cha03g001420;evm.TU.Cha12g006170;evm.TU.ChaUn25918.2;evm.TU.Cha10g010400;evm.TU.Cha09g008980;evm.TU.ChaUn29232.2;	9
02010(ABC transporters)	evm.TU.Cha06g012730;evm.TU.Cha04g001030;evm.TU.ChaUn16387.1;evm.TU.Cha12g004310;evm.TU.Cha05g000840;evm.TU.ChaUn8425.1;evm.TU.Cha05g000860;evm.TU.Cha03g005170;evm.TU.Cha01g013300;evm.TU.Cha05g000850;evm.TU.Cha06g004540;evm.TU.ChaUn15755.1;evm.TU.Cha09g016700;evm.TU.ChaUn15602.1;evm.TU.Cha12g007020;evm.TU.Cha10g008800;evm.TU.Cha01g023720;evm.TU.Cha10g014290;evm.TU.Cha15g007250;evm.TU.Cha13g008780;…	27
00310(Lysine degradation)	evm.TU.Cha10g013220;evm.TU.Cha01g006750;evm.TU.Cha15g002620;evm.TU.Cha03g015260;evm.TU.ChaUn5751.9;evm.TU.Cha09g007850;	6
00450(Selenocompound metabolism)	evm.TU.Cha01g000890;evm.TU.ChaUn28393.1;evm.TU.Cha05g003030;evm.TU.Cha09g016130;evm.TU.Cha09g015890;evm.TU.Cha15g009780;evm.TU.Cha01g014920;evm.TU.Cha01g014910;evm.TU.ChaUn25911.1;evm.TU.Cha05g005940;	10
00905(Brassinosteroid biosynthesis)	evm.TU.Cha05g004240;evm.TU.ChaUn10802.3;evm.TU.ChaUn11221.1;evm.TU.Cha12g009780;evm.TU.Cha07g003300;evm.TU.ChaUn9458.4;evm.TU.Cha14g012700;evm.TU.Cha03g006680;evm.TU.Cha03g005590;evm.TU.Cha12g009760;evm.TU.Cha07g010550;evm.TU.Cha12g009950;evm.TU.Cha09g002510;evm.TU.Cha02g005090;	14
00062(Fatty acid elongation)	evm.TU.Cha03g018470;evm.TU.Cha09g014820;evm.TU.Cha08g006550;evm.TU.Cha14g003170;evm.TU.Cha02g000220;evm.TU.Cha01g004020;evm.TU.Cha05g003080;evm.TU.Cha02g017330;evm.TU.Cha09g006290;evm.TU.Cha14g002840;evm.TU.Cha01g021180;evm.TU.Cha14g012540;	12
00740(Riboflavin metabolism)	evm.TU.Cha06g014440;evm.TU.Cha08g009660;evm.TU.Cha12g006180;evm.TU.ChaUn16325.3;	4
03008(Ribosome biogenesis in eukaryotes)	evm.TU.Cha08g001360;evm.TU.Cha12g007230;evm.TU.Cha09g003490;evm.TU.Cha12g001390;evm.TU.ChaUn8062.1;	5
00360(Phenylalanine metabolism)	evm.TU.Cha05g007750;evm.TU.Cha13g004970;evm.TU.Cha01g019530;evm.TU.ChaUn19772.1;evm.TU.Cha06g014520;evm.TU.Cha11g004750;evm.TU.Cha03g009450;	7
00514(Other types of O-glycan biosynthesis)	evm.TU.Cha01g004180;evm.TU.Cha02g002240;evm.TU.Cha02g002250;evm.TU.Cha06g005720;evm.TU.Cha04g020720;evm.TU.Cha06g007930;evm.TU.Cha12g001280;evm.TU.ChaUn16561.2;	8
00790(Folate biosynthesis)	evm.TU.Cha09g009860;	1
00520(Amino sugar and nucleotide sugar metabolism)	evm.TU.Cha09g017170;evm.TU.Cha02g013360;evm.TU.Cha09g012110;evm.TU.Cha05g006430;evm.TU.ChaUn14715.7;evm.TU.Cha09g010210;evm.TU.Cha01g018230;evm.TU.ChaUn12975.1;evm.TU.ChaUn4824.3;evm.TU.Cha03g019310;evm.TU.ChaUn23425.1;evm.TU.Cha01g016060;evm.TU.ChaUn5199.1;evm.TU.ChaUn23425.2;evm.TU.Cha03g019020;evm.TU.ChaUn10409.3;evm.TU.ChaUn22491.1;evm.TU.Cha13g002400;evm.TU.Cha13g002180;evm.TU.Cha03g004260;e…	32
00100(Steroid biosynthesis)	evm.TU.Cha08g012440;evm.TU.Cha13g011790;evm.TU.Cha04g004490;evm.TU.Cha09g003940;evm.TU.Cha07g003310;evm.TU.Cha04g010100;evm.TU.Cha01g020990;evm.TU.Cha12g005390;	8
00563(Glycosylphosphatidylinositol(GPI)-anchor biosynthesis)	evm.TU.ChaUn9670.1;evm.TU.Cha01g016650;	2
00960(Tropane, piperidine and pyridine alkaloid biosynthesis)	evm.TU.Cha05g007750;evm.TU.Cha03g009450;	2
00240(Pyrimidine metabolism)	evm.TU.Cha01g025250;evm.TU.Cha05g005900;evm.TU.Cha03g008650;evm.TU.Cha11g003640;evm.TU.ChaUn16325.3;evm.TU.Cha04g013230;	6
00130(Ubiquinone and other terpenoid-quinone biosynthesis)	evm.TU.Cha05g007750;evm.TU.ChaUn5445.2;	2
04141(Protein processing in endoplasmic reticulum)	evm.TU.ChaUn13034.1;evm.TU.ChaUn14509.1;evm.TU.Cha08g002710;evm.TU.Cha01g020250;evm.TU.Cha01g008450;evm.TU.Cha08g014800;evm.TU.Cha07g002730;evm.TU.ChaUn15635.3;evm.TU.Cha10g006330;evm.TU.Cha14g002850;evm.TU.ChaUn5829.5;evm.TU.Cha03g016280;evm.TU.Cha03g013630;evm.TU.ChaUn8756.4;evm.TU.Cha05g000730;evm.TU.Cha14g012970;evm.TU.Cha14g011950;evm.TU.ChaUn5815.1;evm.TU.Cha14g008390;evm.TU.Cha08g005360;ev…	26
00564(Glycerophospholipid metabolism)	evm.TU.Cha15g008840;evm.TU.Cha06g008170;evm.TU.ChaUn6334.6;evm.TU.Cha10g001480;evm.TU.Cha13g001490;evm.TU.Cha15g008470;evm.TU.Cha04g002490;evm.TU.Cha06g007490;evm.TU.Cha12g007270;evm.TU.ChaUn12967.1;evm.TU.Cha02g002080;evm.TU.Cha06g004860;evm.TU.Cha15g000640;evm.TU.Cha04g004360;evm.TU.Cha03g021920;evm.TU.Cha09g006220;evm.TU.Cha01g024670;evm.TU.Cha06g004830;evm.TU.Cha08g008710;evm.TU.Cha11g000470;…	21
00750(Vitamin B6 metabolism)	evm.TU.Cha05g006050;evm.TU.Cha06g005750;	2
03015(mRNA surveillance pathway)	evm.TU.Cha01g022880;evm.TU.Cha06g017920;evm.TU.Cha13g009990;evm.TU.Cha02g000120;evm.TU.Cha10g009820;evm.TU.Cha15g003800;evm.TU.Cha04g017170;evm.TU.Cha09g016570;	8
00620(Pyruvate metabolism)	evm.TU.Cha04g006420;evm.TU.Cha10g012420;evm.TU.Cha10g013220;evm.TU.Cha05g006500;evm.TU.Cha12g006170;evm.TU.ChaUn25918.2;evm.TU.Cha15g002620;evm.TU.Cha10g010400;evm.TU.Cha09g007850;evm.TU.Cha09g008980;	10
03030(DNA replication)	evm.TU.Cha15g008770;evm.TU.Cha06g020090;evm.TU.Cha06g015040;evm.TU.Cha04g011420;evm.TU.Cha11g006860;evm.TU.Cha11g003640;evm.TU.Cha11g000750;	7
00630(Glyoxylate and dicarboxylate metabolism)	evm.TU.Cha01g024150;evm.TU.Cha13g013430;evm.TU.Cha12g005860;evm.TU.Cha04g009880;evm.TU.Cha03g001420;evm.TU.Cha08g011790;evm.TU.Cha09g008980;evm.TU.ChaUn29232.2;	8
00480(Glutathione metabolism)	evm.TU.ChaUn13713.3;evm.TU.Cha02g003280;evm.TU.ChaUn11018.2;evm.TU.Cha03g007030;evm.TU.Cha09g013880;evm.TU.Cha15g000940;evm.TU.ChaUn14844.2;evm.TU.Cha12g008490;evm.TU.ChaUn15780.2;evm.TU.Cha06g019020;evm.TU.Cha02g003070;evm.TU.Cha08g011610;evm.TU.Cha01g004750;evm.TU.Cha04g000810;evm.TU.ChaUn6215.3;evm.TU.Cha02g002340;evm.TU.Cha09g013850;	17
00940(Phenylpropanoid biosynthesis)	evm.TU.Cha04g005310;evm.TU.Cha02g013460;evm.TU.Cha01g013270;evm.TU.ChaUn7044.3;evm.TU.Cha01g010930;evm.TU.Cha01g018970;evm.TU.Cha13g003870;evm.TU.Cha02g008220;evm.TU.Cha12g004450;evm.TU.Cha11g014380;evm.TU.Cha13g003880;evm.TU.Cha13g002730;evm.TU.Cha09g011340;evm.TU.Cha01g014990;evm.TU.ChaUn7500.2;evm.TU.Cha12g004470;evm.TU.Cha03g002430;evm.TU.Cha03g003470;evm.TU.Cha09g001050;evm.TU.Cha11g014430;e…	79
00562(Inositol phosphate metabolism)	evm.TU.Cha01g023700;evm.TU.ChaUn36171.1;evm.TU.Cha09g015040;evm.TU.Cha01g008230;evm.TU.Cha06g004860;evm.TU.ChaUn21506.1;evm.TU.Cha06g004830;evm.TU.Cha06g004780;evm.TU.Cha06g008520;	9
00061(Fatty acid biosynthesis)	evm.TU.Cha04g006420;evm.TU.Cha04g011840;evm.TU.Cha01g001770;evm.TU.Cha11g000540;evm.TU.Cha15g006360;evm.TU.Cha02g000770;	6
04075(Plant hormone signal transduction)	evm.TU.Cha10g012500;evm.TU.Cha03g011080;evm.TU.Cha09g013810;evm.TU.Cha03g001290;evm.TU.Cha09g014160;evm.TU.Cha10g004610;evm.TU.Cha06g008860;evm.TU.Cha01g018990;evm.TU.Cha01g011620;evm.TU.Cha15g009870;evm.TU.Cha05g003540;evm.TU.Cha14g010030;evm.TU.Cha06g001380;evm.TU.Cha03g006520;evm.TU.ChaUn7157.1;evm.TU.Cha13g011850;evm.TU.Cha14g000400;evm.TU.Cha14g012490;evm.TU.Cha09g001120;evm.TU.Cha01g022030;…	76
04144(Endocytosis)	evm.TU.ChaUn13034.1;evm.TU.Cha06g014940;evm.TU.ChaUn14509.1;evm.TU.Cha15g008470;evm.TU.Cha14g005250;evm.TU.Cha06g007490;evm.TU.Cha07g005390;evm.TU.Cha05g004690;evm.TU.Cha04g011830;evm.TU.Cha12g006230;evm.TU.Cha01g004040;evm.TU.Cha06g019830;evm.TU.ChaUn22533.2;evm.TU.Cha04g012990;evm.TU.Cha14g009880;evm.TU.Cha02g010830;evm.TU.Cha08g010850;evm.TU.Cha04g016490;evm.TU.ChaUn15638.4;evm.TU.Cha03g008130…	25
03018(RNA degradation)	evm.TU.Cha01g022880;evm.TU.Cha06g017920;evm.TU.Cha13g006220;evm.TU.Cha11g002900;evm.TU.Cha01g008750;evm.TU.Cha13g011670;evm.TU.ChaUn8062.1;evm.TU.Cha02g000120;evm.TU.Cha12g002200;evm.TU.Cha15g003800;evm.TU.Cha04g017170;evm.TU.Cha07g001120;	12
00220(Arginine biosynthesis)	evm.TU.Cha10g014380;evm.TU.ChaUn28629.2;evm.TU.ChaUn26045.1;evm.TU.ChaUn7471.4;	4
00071(Fatty acid degradation)	evm.TU.Cha01g013650;evm.TU.Cha04g011840;evm.TU.Cha09g007020;evm.TU.Cha11g000540;evm.TU.Cha10g013220;evm.TU.Cha05g003600;evm.TU.Cha02g000770;evm.TU.Cha15g002620;evm.TU.Cha09g007850;evm.TU.ChaUn28887.1;evm.TU.ChaUn16077.2;evm.TU.Cha09g007030;	12
00730(Thiamine metabolism)	evm.TU.Cha13g008670;evm.TU.ChaUn9210.1;evm.TU.Cha03g002010;	3
00640(Propanoate metabolism)	evm.TU.Cha04g006420;evm.TU.Cha09g007270;evm.TU.Cha10g009550;	3
00040(Pentose and glucuronate interconversions)	evm.TU.Cha14g006960;evm.TU.Cha01g009770;evm.TU.Cha09g013010;evm.TU.Cha12g001840;evm.TU.Cha12g001270;evm.TU.Cha12g001850;evm.TU.Cha09g016950;evm.TU.Cha06g014790;evm.TU.Cha06g010130;evm.TU.Cha06g016640;evm.TU.ChaUn4824.3;evm.TU.Cha10g013480;evm.TU.Cha04g020980;evm.TU.Cha03g019310;evm.TU.Cha04g004600;evm.TU.Cha01g011290;evm.TU.Cha10g014220;evm.TU.Cha03g021210;evm.TU.ChaUn6225.3;evm.TU.Cha04g018470;e…	29
00904(Diterpenoid biosynthesis)	evm.TU.Cha08g009400;evm.TU.ChaUn11590.3;evm.TU.Cha03g006460;evm.TU.Cha05g011590;evm.TU.Cha02g004540;evm.TU.ChaUn1649.3;evm.TU.ChaUn17232.2;evm.TU.Cha11g002930;evm.TU.Cha02g016480;evm.TU.Cha08g009430;evm.TU.Cha07g010780;evm.TU.ChaUn8047.1;	12
00945(Stilbenoid, diarylheptanoid and gingerol biosynthesis)	evm.TU.Cha04g005310;evm.TU.Cha01g013270;evm.TU.Cha02g008220;evm.TU.Cha12g004450;evm.TU.Cha13g002730;evm.TU.Cha09g011340;evm.TU.ChaUn7500.2;evm.TU.Cha12g004470;evm.TU.Cha03g002430;evm.TU.Cha03g003470;evm.TU.Cha13g002710;evm.TU.ChaUn12724.2;evm.TU.ChaUn17788.2;evm.TU.Cha07g015300;evm.TU.Cha13g001750;evm.TU.Cha09g011350;evm.TU.Cha03g001760;evm.TU.Cha01g019530;evm.TU.Cha08g012590;evm.TU.Cha13g001820;…	29
00410(beta-Alanine metabolism)	evm.TU.Cha10g013220;evm.TU.Cha15g002620;evm.TU.Cha09g007850;evm.TU.Cha03g009450;	4
00260(Glycine, serine and threonine metabolism)	evm.TU.Cha15g006840;evm.TU.Cha06g005750;evm.TU.Cha12g005860;evm.TU.Cha05g000980;evm.TU.Cha04g009880;evm.TU.ChaUn11658.1;evm.TU.Cha03g009450;	7
00901(Indole alkaloid biosynthesis)	evm.TU.Cha07g004490;evm.TU.Cha15g006190;evm.TU.Cha15g011460;evm.TU.ChaUn19772.1;evm.TU.Cha13g010600;evm.TU.ChaUn9992.2;	6
00460(Cyanoamino acid metabolism)	evm.TU.Cha13g003870;evm.TU.Cha13g003880;evm.TU.Cha02g016510;evm.TU.Cha01g018490;evm.TU.Cha12g005860;evm.TU.Cha06g018600;evm.TU.Cha13g010050;evm.TU.Cha04g009880;evm.TU.ChaUn5292.4;evm.TU.Cha01g020110;evm.TU.ChaUn9492.3;evm.TU.ChaUn16655.1;	12
00902(Monoterpenoid biosynthesis)	evm.TU.Cha11g013180;evm.TU.Cha06g007850;	2
04626(Plant-pathogen interaction)	evm.TU.Cha08g001260;evm.TU.Cha09g013810;evm.TU.Cha13g012910;evm.TU.Cha03g007990;evm.TU.Cha14g004060;evm.TU.Cha01g017840;evm.TU.ChaUn5640.3;evm.TU.ChaUn14884.1;evm.TU.Cha07g001610;evm.TU.Cha13g002900;evm.TU.Cha07g014610;evm.TU.Cha07g004040;evm.TU.Cha15g008520;evm.TU.Cha01g006560;evm.TU.Cha08g018970;evm.TU.Cha02g017920;evm.TU.Cha08g011410;evm.TU.Cha11g011080;evm.TU.Cha15g002770;evm.TU.Cha08g012200;…	72
00603(Glycosphingolipid biosynthesis - globo and isoglobo series)	evm.TU.Cha11g003320;	1
00903(Limonene and pinene degradation)	evm.TU.Cha10g013220;evm.TU.Cha15g002620;evm.TU.Cha09g007850;	3
03060(Protein export)	evm.TU.Cha13g009190;	1
00760(Nicotinate and nicotinamide metabolism)	evm.TU.Cha13g010340;evm.TU.Cha06g016120;evm.TU.ChaUn16325.3;	3
00565(Ether lipid metabolism)	evm.TU.ChaUn8073.2;evm.TU.Cha10g012870;evm.TU.Cha15g008470;evm.TU.Cha06g007490;evm.TU.Cha02g002080;evm.TU.Cha06g004860;evm.TU.Cha06g004830;evm.TU.Cha06g004780;	8
04146(Peroxisome)	evm.TU.Cha01g013650;evm.TU.Cha04g011840;evm.TU.Cha01g013300;evm.TU.Cha13g010940;evm.TU.Cha11g000540;evm.TU.ChaUn15602.1;evm.TU.Cha04g022010;evm.TU.Cha02g000770;evm.TU.Cha11g003580;	9
03430(Mismatch repair)	evm.TU.Cha15g008770;	1
03010(Ribosome)	evm.TU.Cha04g020730;evm.TU.Cha13g005810;evm.TU.Cha04g010910;evm.TU.ChaUn11733.3;evm.TU.Cha06g009510;evm.TU.ChaUn37132.1;evm.TU.ChaUn21675.3;	7
04933(AGE-RAGE signaling pathway in diabetic complications)	evm.TU.Cha09g009770;evm.TU.Cha01g005590;	2
00280(Valine, leucine and isoleucine degradation)	evm.TU.Cha13g010940;evm.TU.Cha09g007270;evm.TU.Cha04g004560;evm.TU.Cha10g013220;evm.TU.Cha09g003960;evm.TU.Cha10g009550;evm.TU.Cha15g002620;evm.TU.ChaUn16325.2;evm.TU.Cha09g007850;	9
00561(Glycerolipid metabolism)	evm.TU.Cha15g010000;evm.TU.Cha06g008170;evm.TU.ChaUn6334.6;evm.TU.Cha04g002490;evm.TU.Cha07g010720;evm.TU.Cha01g001200;evm.TU.Cha04g020980;evm.TU.Cha07g009700;evm.TU.Cha10g013220;evm.TU.ChaUn12967.1;evm.TU.Cha11g004010;evm.TU.Cha15g002620;evm.TU.Cha03g018820;evm.TU.Cha07g003700;evm.TU.Cha08g008710;evm.TU.Cha09g007850;evm.TU.Cha11g000470;evm.TU.Cha01g003450;evm.TU.Cha03g016550;	19
01053(Biosynthesis of siderophore group nonribosomal peptides)	evm.TU.ChaUn5445.2;	1
00900(Terpenoid backbone biosynthesis)	evm.TU.Cha05g009270;evm.TU.Cha03g018900;evm.TU.Cha05g009230;evm.TU.Cha02g019340;evm.TU.Cha01g015710;evm.TU.ChaUn9210.1;evm.TU.Cha04g000390;evm.TU.Cha03g002010;	8
00511(Other glycan degradation)	evm.TU.Cha06g008780;evm.TU.Cha03g008100;evm.TU.Cha01g017100;evm.TU.Cha01g016350;evm.TU.Cha03g000340;evm.TU.Cha03g005510;evm.TU.ChaUn24968.1;evm.TU.ChaUn10811.2;evm.TU.ChaUn7282.5;	9
00020(Citrate cycle (TCA cycle))	evm.TU.Cha09g008980;	1
04070(Phosphatidylinositol signaling system)	evm.TU.Cha01g023700;evm.TU.Cha09g015040;evm.TU.Cha11g011080;evm.TU.ChaUn12967.1;evm.TU.Cha01g022960;evm.TU.ChaUn21506.1;evm.TU.Cha06g008520;	7
00030(Pentose phosphate pathway)	evm.TU.ChaUn10551.1;evm.TU.Cha07g014730;evm.TU.Cha10g004720;evm.TU.ChaUn10551.3;evm.TU.Cha12g002200;evm.TU.Cha14g005360;evm.TU.Cha07g001120;	7
00300(Lysine biosynthesis)	evm.TU.Cha15g006840;	1
00072(Synthesis and degradation of ketone bodies)	evm.TU.Cha13g010940;	1
00908(Zeatin biosynthesis)	evm.TU.Cha08g005010;evm.TU.Cha10g001260;evm.TU.Cha10g001310;	3
00380(Tryptophan metabolism)	evm.TU.Cha10g013220;evm.TU.Cha04g007010;evm.TU.ChaUn19772.1;evm.TU.Cha06g017130;evm.TU.Cha15g002620;evm.TU.Cha03g009500;evm.TU.Cha11g009880;evm.TU.Cha09g007850;	8
00531(Glycosaminoglycan degradation)	evm.TU.Cha01g017100;evm.TU.Cha03g000340;evm.TU.Cha03g005510;evm.TU.Cha03g010040;evm.TU.Cha14g001960;	5
00500(Starch and sucrose metabolism)	evm.TU.ChaUn5711.6;evm.TU.Cha07g002230;evm.TU.Cha13g003870;evm.TU.Cha13g003880;evm.TU.ChaUn14715.7;evm.TU.Cha06g009020;evm.TU.Cha01g018230;evm.TU.Cha03g002100;evm.TU.Cha09g009260;evm.TU.ChaUn36623.1;evm.TU.Cha07g007550;evm.TU.Cha12g002730;evm.TU.Cha04g000430;evm.TU.Cha06g012280;evm.TU.Cha01g007360;evm.TU.Cha03g000610;evm.TU.Cha09g000850;evm.TU.Cha01g018490;evm.TU.Cha06g018600;evm.TU.Cha11g003200;…	62
00350(Tyrosine metabolism)	evm.TU.Cha09g007020;evm.TU.Cha05g007750;evm.TU.Cha07g011920;evm.TU.ChaUn19772.1;evm.TU.Cha07g011960;evm.TU.ChaUn28887.1;evm.TU.ChaUn16077.2;evm.TU.Cha09g007030;evm.TU.Cha03g009450;	9
00944(Flavone and flavonol biosynthesis)	evm.TU.Cha01g022320;evm.TU.Cha03g001900;evm.TU.ChaUn4126.1;evm.TU.Cha11g003780;	4
00510(N-Glycan biosynthesis)	evm.TU.ChaUn8756.4;evm.TU.Cha12g001960;evm.TU.Cha15g011410;evm.TU.Cha03g000640;	4
00860(Porphyrin and chlorophyll metabolism)	evm.TU.Cha12g001840;evm.TU.Cha12g001850;evm.TU.Cha06g008100;evm.TU.Cha05g012870;evm.TU.Cha05g004350;evm.TU.ChaUn13398.3;evm.TU.Cha11g002610;evm.TU.Cha12g002010;evm.TU.ChaUn7748.1;	9
00471(D-Glutamine and D-glutamate metabolism)	evm.TU.ChaUn7471.4;	1
00650(Butanoate metabolism)	evm.TU.Cha13g010940;	1
00590(Arachidonic acid metabolism)	evm.TU.Cha09g009860;	1
04120(Ubiquitin mediated proteolysis)	evm.TU.Cha14g001040;evm.TU.Cha13g005340;evm.TU.Cha07g005200;evm.TU.Cha14g001790;evm.TU.Cha09g013520;evm.TU.Cha05g000730;evm.TU.Cha14g012970;evm.TU.Cha14g011950;evm.TU.ChaUn5815.1;evm.TU.Cha02g018460;evm.TU.ChaUn7950.3;evm.TU.Cha01g014240;evm.TU.ChaUn10807.1;evm.TU.Cha05g016460;evm.TU.Cha03g014080;evm.TU.ChaUn20651.1;	16
00950(Isoquinoline alkaloid biosynthesis)	evm.TU.Cha05g007750;evm.TU.Cha07g011920;evm.TU.ChaUn19772.1;evm.TU.Cha07g011960;evm.TU.Cha03g009450;	5
03050(Proteasome)	evm.TU.Cha03g017460;evm.TU.Cha11g009330;evm.TU.Cha09g005080;	3
01040(Biosynthesis of unsaturated fatty acids)	evm.TU.Cha01g013650;evm.TU.Cha01g004020;evm.TU.Cha01g001770;	3
00592(alpha-Linolenic acid metabolism)	evm.TU.Cha01g013650;evm.TU.Cha01g021520;evm.TU.Cha09g007020;evm.TU.Cha09g002860;evm.TU.Cha05g000350;evm.TU.ChaUn28887.1;evm.TU.ChaUn16077.2;evm.TU.Cha09g007030;	8
00943(Isoflavonoid biosynthesis)	evm.TU.Cha06g007110;evm.TU.Cha01g019120;evm.TU.Cha01g022320;evm.TU.ChaUn8910.1;evm.TU.ChaUn17967.1;evm.TU.Cha05g002230;evm.TU.Cha05g002240;	7
00670(One carbon pool by folate)	evm.TU.Cha12g005860;evm.TU.Cha04g009880;	2
00052(Galactose metabolism)	evm.TU.Cha07g002230;evm.TU.Cha07g008260;evm.TU.ChaUn361.20;evm.TU.Cha01g018230;evm.TU.ChaUn36623.1;evm.TU.Cha01g017100;evm.TU.Cha12g002730;evm.TU.Cha01g007360;evm.TU.Cha03g000340;evm.TU.ChaUn9336.4;evm.TU.Cha07g008510;evm.TU.Cha03g005510;evm.TU.Cha07g008360;evm.TU.Cha07g002200;evm.TU.Cha07g003620;evm.TU.Cha05g001960;evm.TU.Cha08g018100;evm.TU.Cha07g002220;evm.TU.Cha12g002200;evm.TU.Cha04g017260;e…	23
00966(Glucosinolate biosynthesis)	evm.TU.Cha06g017130;	1
00604(Glycosphingolipid biosynthesis - ganglio series)	evm.TU.Cha01g017100;evm.TU.Cha03g000340;evm.TU.Cha03g005510;evm.TU.Cha11g003320;	4
00909(Sesquiterpenoid and triterpenoid biosynthesis)	evm.TU.Cha13g011790;evm.TU.ChaUn30301.1;evm.TU.Cha03g004060;evm.TU.Cha04g004490;evm.TU.Cha09g003940;evm.TU.Cha07g004160;evm.TU.Cha03g004080;evm.TU.Cha08g016010;evm.TU.Cha08g007820;evm.TU.Cha07g003130;evm.TU.Cha08g013420;evm.TU.ChaUn15782.2;	12
00261(Monobactam biosynthesis)	evm.TU.Cha15g006840;evm.TU.Cha05g003030;	2
00970(Aminoacyl-tRNA biosynthesis)	evm.TU.ChaUn12311.3;evm.TU.Cha06g013880;evm.TU.Cha01g014470;evm.TU.Cha06g013920;evm.TU.Cha07g007420;evm.TU.ChaUn8190.8;evm.TU.Cha10g006930;evm.TU.Cha04g007370;evm.TU.ChaUn9950.3;evm.TU.Cha02g018120;evm.TU.ChaUn9334.3;	11
00910(Nitrogen metabolism)	evm.TU.Cha02g016130;evm.TU.Cha10g007390;evm.TU.Cha11g004520;evm.TU.Cha04g017400;evm.TU.Cha10g007380;evm.TU.ChaUn7471.4;evm.TU.Cha10g007400;	7
00270(Cysteine and methionine metabolism)	evm.TU.ChaUn7837.5;evm.TU.Cha08g012340;evm.TU.Cha15g006840;evm.TU.Cha05g007750;evm.TU.Cha04g004560;evm.TU.Cha09g014960;evm.TU.Cha02g007620;evm.TU.Cha07g007560;evm.TU.ChaUn18173.1;evm.TU.Cha05g001800;evm.TU.Cha09g003960;evm.TU.Cha04g018860;evm.TU.Cha05g010050;evm.TU.Cha03g010660;evm.TU.Cha15g009780;evm.TU.Cha02g002340;evm.TU.Cha01g018470;evm.TU.Cha09g008980;	18
00053(Ascorbate and aldarate metabolism)	evm.TU.Cha12g001840;evm.TU.Cha12g001850;evm.TU.Cha03g007030;evm.TU.ChaUn4824.3;evm.TU.Cha03g019310;evm.TU.Cha10g013220;evm.TU.Cha02g012530;evm.TU.Cha15g002620;evm.TU.Cha04g004870;evm.TU.Cha07g009320;evm.TU.Cha09g004240;evm.TU.Cha09g007850;	12
03420(Nucleotide excision repair)	evm.TU.Cha15g008770;evm.TU.Cha14g012970;evm.TU.Cha14g011950;evm.TU.ChaUn5815.1;evm.TU.ChaUn7950.3;evm.TU.Cha11g003640;	6
00941(Flavonoid biosynthesis)	evm.TU.Cha04g005310;evm.TU.Cha01g013270;evm.TU.Cha02g008220;evm.TU.Cha12g004450;evm.TU.Cha09g012960;evm.TU.Cha13g002730;evm.TU.Cha09g011340;evm.TU.ChaUn7500.2;evm.TU.Cha12g004470;evm.TU.Cha03g002430;evm.TU.Cha03g015810;evm.TU.Cha08g016040;evm.TU.Cha03g003470;evm.TU.Cha13g002710;evm.TU.Cha08g016070;evm.TU.ChaUn12724.2;evm.TU.Cha04g001890;evm.TU.Cha09g012950;evm.TU.Cha09g001340;evm.TU.ChaUn17788.2;…	45
00524(Neomycin, kanamycin and gentamicin biosynthesis)	evm.TU.Cha01g018230;	1
04145(Phagosome)	evm.TU.Cha07g002290;evm.TU.Cha04g001210;evm.TU.ChaUn7523.4;evm.TU.Cha07g010380;evm.TU.Cha10g002360;evm.TU.Cha01g018280;evm.TU.Cha05g014620;evm.TU.ChaUn14991.1;evm.TU.ChaUn14846.2;evm.TU.Cha04g000900;evm.TU.Cha13g009190;evm.TU.ChaUn13516.1;	12
03013(RNA transport)	evm.TU.Cha01g022880;evm.TU.Cha08g001360;evm.TU.Cha06g017920;evm.TU.Cha02g013770;evm.TU.Cha12g001390;evm.TU.ChaUn18177.1;evm.TU.Cha04g000470;evm.TU.Cha02g000120;evm.TU.Cha15g003800;evm.TU.Cha04g017170;evm.TU.Cha07g006260;	11
00340(Histidine metabolism)	evm.TU.Cha04g007640;evm.TU.Cha10g013220;evm.TU.Cha15g002620;evm.TU.Cha09g007850;	4
00254(Aflatoxin biosynthesis)	evm.TU.Cha04g006420;	1
03440(Homologous recombination)	evm.TU.Cha09g001190;evm.TU.Cha15g008770;evm.TU.Cha02g001770;evm.TU.Cha01g004260;	4
00190(Oxidative phosphorylation)	evm.TU.Cha03g001240;evm.TU.ChaUn1649.1;evm.TU.Cha01g012010;evm.TU.Cha09g013190;evm.TU.Cha03g017950;evm.TU.ChaUn14846.2;evm.TU.Cha04g000900;	7
00010(Glycolysis / Gluconeogenesis)	evm.TU.ChaUn10551.1;evm.TU.Cha09g007020;evm.TU.Cha01g018230;evm.TU.Cha07g014730;evm.TU.Cha10g004720;evm.TU.ChaUn36171.1;evm.TU.ChaUn10551.3;evm.TU.Cha04g020980;evm.TU.Cha10g013220;evm.TU.ChaUn9593.2;evm.TU.Cha15g002620;evm.TU.Cha04g022000;evm.TU.Cha12g002200;evm.TU.Cha09g007850;evm.TU.ChaUn28887.1;evm.TU.Cha07g001120;evm.TU.ChaUn16077.2;evm.TU.Cha09g007030;	18
00920(Sulfur metabolism)	evm.TU.Cha03g017600;evm.TU.Cha05g003030;evm.TU.Cha07g007310;evm.TU.Cha07g014260;	4
04712(Circadian rhythm - plant)	evm.TU.Cha03g011080;evm.TU.Cha09g012960;evm.TU.ChaUn5627.2;evm.TU.Cha09g012950;evm.TU.Cha03g010670;evm.TU.Cha12g007230;evm.TU.Cha13g005930;evm.TU.Cha13g013100;evm.TU.Cha03g003950;	9
00196(Photosynthesis - antenna proteins)	evm.TU.ChaUn13977.1;evm.TU.ChaUn26756.1;evm.TU.Cha07g009150;evm.TU.ChaUn21920.1;evm.TU.Cha07g009160;evm.TU.Cha06g020630;	6
00965(Betalain biosynthesis)	evm.TU.ChaUn19772.1;	1
03410(Base excision repair)	evm.TU.Cha07g000930;evm.TU.Cha06g018280;evm.TU.Cha11g003640;evm.TU.Cha10g011600;	4
00402(Benzoxazinoid biosynthesis)	evm.TU.Cha07g001770;evm.TU.Cha11g010690;	2
00770(Pantothenate and CoA biosynthesis)	evm.TU.Cha04g004560;evm.TU.Cha09g003960;evm.TU.ChaUn3601.3;evm.TU.ChaUn16325.3;	4
00073(Cutin, suberine and wax biosynthesis)	evm.TU.Cha12g001480;evm.TU.ChaUn8217.2;evm.TU.Cha01g001750;evm.TU.Cha03g002260;evm.TU.Cha01g014180;evm.TU.Cha06g008180;evm.TU.ChaUn5945.1;evm.TU.Cha11g003580;evm.TU.Cha03g008440;evm.TU.Cha02g004630;	10
00051(Fructose and mannose metabolism)	evm.TU.ChaUn10551.1;evm.TU.ChaUn14715.7;evm.TU.Cha01g018230;evm.TU.Cha07g014730;evm.TU.Cha04g001880;evm.TU.Cha10g004720;evm.TU.ChaUn10551.3;evm.TU.Cha04g004600;evm.TU.Cha03g015790;evm.TU.Cha12g002200;evm.TU.Cha07g001120;evm.TU.Cha10g009580;	12
00250(Alanine, aspartate and glutamate metabolism)	evm.TU.ChaUn7471.4;	1
00600(Sphingolipid metabolism)	evm.TU.Cha01g017100;evm.TU.Cha03g000340;evm.TU.Cha03g005510;	3
00195(Photosynthesis)	evm.TU.Cha04g009110;	1
00906(Carotenoid biosynthesis)	evm.TU.Cha04g021950;evm.TU.ChaUn9501.1;evm.TU.Cha04g003240;evm.TU.Cha01g005680;evm.TU.ChaUn10809.1;evm.TU.Cha14g006040;evm.TU.Cha02g015820;evm.TU.Cha12g005490;evm.TU.Cha13g007620;evm.TU.Cha06g015450;evm.TU.Cha06g015440;evm.TU.Cha04g012490;evm.TU.Cha04g001840;evm.TU.Cha02g015810;evm.TU.Cha04g022320;evm.TU.Cha04g021960;evm.TU.Cha05g011620;evm.TU.ChaUn10765.1;evm.TU.Cha09g006550;evm.TU.Cha04g003460;…	22
00400(Phenylalanine, tyrosine and tryptophan biosynthesis)	evm.TU.Cha09g001250;evm.TU.Cha05g007750;evm.TU.Cha08g004290;evm.TU.Cha02g008870;evm.TU.ChaUn29279.2;evm.TU.Cha07g014230;evm.TU.Cha05g001200;evm.TU.ChaUn11658.1;	8

## Sheet: CCZC_CKZC_diff_gene_metabo_path
Pathway	diff_gene	number of diff_gene	diff_metabolite	number of diff_metabolite
00230(Purine metabolism)	evm.TU.Cha10g014380;evm.TU.ChaUn28629.2;evm.TU.Cha13g000760;evm.TU.Cha03g017600;evm.TU.ChaUn26045.1;evm.TU.Cha05g003030;evm.TU.Cha11g003640;evm.TU.Cha14g005360;evm.TU.ChaUn16325.3;	9	Adenine;Glutamine;L-Glutamine;	3
02010(ABC transporters)	evm.TU.Cha06g012730;evm.TU.Cha04g001030;evm.TU.ChaUn16387.1;evm.TU.Cha12g004310;evm.TU.Cha05g000840;evm.TU.ChaUn8425.1;evm.TU.Cha05g000860;evm.TU.Cha03g005170;evm.TU.Cha01g013300;evm.TU.Cha05g000850;evm.TU.Cha06g004540;evm.TU.ChaUn15755.1;evm.TU.Cha09g016700;evm.TU.ChaUn15602.1;evm.TU.Cha12g007020;evm.TU.Cha10g008800;evm.TU.Cha01g023720;evm.TU.Cha10g014290;evm.TU.Cha15g007250;evm.TU.Cha13g008780;…	27	Glutamine;D-(+)-Raffinose;L-Lysine;Phenylalanine;L-Glutamine;	5
00310(Lysine degradation)	evm.TU.Cha10g013220;evm.TU.Cha01g006750;evm.TU.Cha15g002620;evm.TU.Cha03g015260;evm.TU.ChaUn5751.9;evm.TU.Cha09g007850;	6	L-Lysine;	1
00360(Phenylalanine metabolism)	evm.TU.Cha05g007750;evm.TU.Cha13g004970;evm.TU.Cha01g019530;evm.TU.ChaUn19772.1;evm.TU.Cha06g014520;evm.TU.Cha11g004750;evm.TU.Cha03g009450;	7	Tyrosine;2-Coumaric acid;Phenylalanine;2-Phenylacetamide;	4
00960(Tropane, piperidine and pyridine alkaloid biosynthesis)	evm.TU.Cha05g007750;evm.TU.Cha03g009450;	2	L-Lysine;Phenylalanine;	2
00240(Pyrimidine metabolism)	evm.TU.Cha01g025250;evm.TU.Cha05g005900;evm.TU.Cha03g008650;evm.TU.Cha11g003640;evm.TU.ChaUn16325.3;evm.TU.Cha04g013230;	6	Glutamine;L-Glutamine;	2
00130(Ubiquinone and other terpenoid-quinone biosynthesis)	evm.TU.Cha05g007750;evm.TU.ChaUn5445.2;	2	Tyrosine;	1
00564(Glycerophospholipid metabolism)	evm.TU.Cha15g008840;evm.TU.Cha06g008170;evm.TU.ChaUn6334.6;evm.TU.Cha10g001480;evm.TU.Cha13g001490;evm.TU.Cha15g008470;evm.TU.Cha04g002490;evm.TU.Cha06g007490;evm.TU.Cha12g007270;evm.TU.ChaUn12967.1;evm.TU.Cha02g002080;evm.TU.Cha06g004860;evm.TU.Cha15g000640;evm.TU.Cha04g004360;evm.TU.Cha03g021920;evm.TU.Cha09g006220;evm.TU.Cha01g024670;evm.TU.Cha06g004830;evm.TU.Cha08g008710;evm.TU.Cha11g000470;…	21	LysoPE 18:2;LysoPE 18:3;LysoPC 18:3;LysoPE 18:1;	4
00630(Glyoxylate and dicarboxylate metabolism)	evm.TU.Cha01g024150;evm.TU.Cha13g013430;evm.TU.Cha12g005860;evm.TU.Cha04g009880;evm.TU.Cha03g001420;evm.TU.Cha08g011790;evm.TU.Cha09g008980;evm.TU.ChaUn29232.2;	8	Glutamine;L-Glutamine;	2
00940(Phenylpropanoid biosynthesis)	evm.TU.Cha04g005310;evm.TU.Cha02g013460;evm.TU.Cha01g013270;evm.TU.ChaUn7044.3;evm.TU.Cha01g010930;evm.TU.Cha01g018970;evm.TU.Cha13g003870;evm.TU.Cha02g008220;evm.TU.Cha12g004450;evm.TU.Cha11g014380;evm.TU.Cha13g003880;evm.TU.Cha13g002730;evm.TU.Cha09g011340;evm.TU.Cha01g014990;evm.TU.ChaUn7500.2;evm.TU.Cha12g004470;evm.TU.Cha03g002430;evm.TU.Cha03g003470;evm.TU.Cha09g001050;evm.TU.Cha11g014430;e…	79	Tyrosine;2-Coumaric acid;Phenylalanine;Coumarin;	4
00220(Arginine biosynthesis)	evm.TU.Cha10g014380;evm.TU.ChaUn28629.2;evm.TU.ChaUn26045.1;evm.TU.ChaUn7471.4;	4	Glutamine;L-Glutamine;	2
00730(Thiamine metabolism)	evm.TU.Cha13g008670;evm.TU.ChaUn9210.1;evm.TU.Cha03g002010;	3	Tyrosine;	1
00460(Cyanoamino acid metabolism)	evm.TU.Cha13g003870;evm.TU.Cha13g003880;evm.TU.Cha02g016510;evm.TU.Cha01g018490;evm.TU.Cha12g005860;evm.TU.Cha06g018600;evm.TU.Cha13g010050;evm.TU.Cha04g009880;evm.TU.ChaUn5292.4;evm.TU.Cha01g020110;evm.TU.ChaUn9492.3;evm.TU.ChaUn16655.1;	12	Tyrosine;Phenylalanine;	2
00300(Lysine biosynthesis)	evm.TU.Cha15g006840;	1	L-Lysine;	1
00908(Zeatin biosynthesis)	evm.TU.Cha08g005010;evm.TU.Cha10g001260;evm.TU.Cha10g001310;	3	Adenine;	1
00350(Tyrosine metabolism)	evm.TU.Cha09g007020;evm.TU.Cha05g007750;evm.TU.Cha07g011920;evm.TU.ChaUn19772.1;evm.TU.Cha07g011960;evm.TU.ChaUn28887.1;evm.TU.ChaUn16077.2;evm.TU.Cha09g007030;evm.TU.Cha03g009450;	9	Tyrosine;	1
00950(Isoquinoline alkaloid biosynthesis)	evm.TU.Cha05g007750;evm.TU.Cha07g011920;evm.TU.ChaUn19772.1;evm.TU.Cha07g011960;evm.TU.Cha03g009450;	5	Tyrosine;	1
00052(Galactose metabolism)	evm.TU.Cha07g002230;evm.TU.Cha07g008260;evm.TU.ChaUn361.20;evm.TU.Cha01g018230;evm.TU.ChaUn36623.1;evm.TU.Cha01g017100;evm.TU.Cha12g002730;evm.TU.Cha01g007360;evm.TU.Cha03g000340;evm.TU.ChaUn9336.4;evm.TU.Cha07g008510;evm.TU.Cha03g005510;evm.TU.Cha07g008360;evm.TU.Cha07g002200;evm.TU.Cha07g003620;evm.TU.Cha05g001960;evm.TU.Cha08g018100;evm.TU.Cha07g002220;evm.TU.Cha12g002200;evm.TU.Cha04g017260;e…	23	D-(+)-Raffinose;	1
00966(Glucosinolate biosynthesis)	evm.TU.Cha06g017130;	1	Tyrosine;Phenylalanine;	2
00261(Monobactam biosynthesis)	evm.TU.Cha15g006840;evm.TU.Cha05g003030;	2	Tyrosine;	1
00970(Aminoacyl-tRNA biosynthesis)	evm.TU.ChaUn12311.3;evm.TU.Cha06g013880;evm.TU.Cha01g014470;evm.TU.Cha06g013920;evm.TU.Cha07g007420;evm.TU.ChaUn8190.8;evm.TU.Cha10g006930;evm.TU.Cha04g007370;evm.TU.ChaUn9950.3;evm.TU.Cha02g018120;evm.TU.ChaUn9334.3;	11	Tyrosine;Glutamine;L-Lysine;Phenylalanine;L-Glutamine;	5
00910(Nitrogen metabolism)	evm.TU.Cha02g016130;evm.TU.Cha10g007390;evm.TU.Cha11g004520;evm.TU.Cha04g017400;evm.TU.Cha10g007380;evm.TU.ChaUn7471.4;evm.TU.Cha10g007400;	7	Glutamine;L-Glutamine;	2
00965(Betalain biosynthesis)	evm.TU.ChaUn19772.1;	1	Tyrosine;	1
00250(Alanine, aspartate and glutamate metabolism)	evm.TU.ChaUn7471.4;	1	Glutamine;L-Glutamine;	2
00400(Phenylalanine, tyrosine and tryptophan biosynthesis)	evm.TU.Cha09g001250;evm.TU.Cha05g007750;evm.TU.Cha08g004290;evm.TU.Cha02g008870;evm.TU.ChaUn29279.2;evm.TU.Cha07g014230;evm.TU.Cha05g001200;evm.TU.ChaUn11658.1;	8	Tyrosine;Phenylalanine;	2
